# Supplementary material for: Simplified binomial estimation of human malaria transmission exposure distributions based on hard classification of where and when mosquitoes are caught: statistical applications with off-the-shelf tools
Source: Parasit Vectors. 2021 Aug 3;14:384. doi: 10.1186/s13071-021-04884-2 (PMC8336365; doi:10.1186/s13071-021-04884-2)
Supplement: Supplementary file 2 — Additional file 2: Dataset S1. An Excel® spreadsheet template for calculating individual-level estimates for the proportion of exposure of bites by Anopheles gambiae (s.l.) that would occur indoors or while asleep in the absence of any protective interventions, such as window screens or bed nets, in the Tanzanian city of Dar es Salaam [20], as illustrated in Additional file 1: Poster S1. This example is populated with an anonymized sample of questionnaire data describing the times residents reported having gone indoors for the evening, gone to sleep for the night, woke up in the morning and left the house in the morning, as well as published patterns of vector biting activity as measured by human landing catch in parts of Dar es Salaam with vector densities that were high enough to measure [20]. [file 13071_2021_4884_MOESM2_ESM.xlsx]

## Sheet: BasedonAngambiaesl2006
Questionaire data about whether the respondent stayed at home the previous night, and when he/she went indoors, went to bed, got out of bed and first went outdoors					Simplify format of time data by rounding down to the nearest hour				Convert into sequence of hour-long periods over the course of the night, starting with 18:00 to 19:00 being sequence hour one				Sequence hour:	1	2	3	4	5	6	7	8	9	10	11	12	13	Sequence hour:	1	2	3	4	5	6	7	8	9	10	11	12	13	Sequence hour:	1	2	3	4	5	6	7	8
													Measured outdoor biting rate:	0	0.134615	0.24359	0.301282	0.371795	0.461538	0.512821	0.647436	0.512821	0.653846	0.352564	0.423077	0.179487	Measured indoor biting rate:	0	0.134615	0.294872	0.282051	0.282051	0.365385	0.358974	0.416667	0.461538	0.474359	0.378205	0.173077	0.0833333	Measured indoor biting rate:	0	0.134615	0.294872	0.282051	0.282051	0.365385	0.358974	0.416667
StayLastNight	GoIndoorsTime	GotoBedTime	GetoutofBed	FirstGoOutdoors	HourGoIndoors	HourGotoBed	HourGetoutofBed	HourGoOutdoors	SequenceHourGoIn	Sequence HourGoBed	Sequence HourGetoutBed	SequenceHourGoOut		Outdoor exposure 18-19hr	Outdoor exposure 19-20hr	Outdoor exposure 20-21hr	Outdoor exposure 21-22hr	Outdoor exposure 22-23hr	Outdoor exposure 23-24hr	Outdoor exposure 24-1hr	Outdoor exposure 1-2hr	Outdoor exposure 2-3hr	Outdoor exposure 3-4hr	Outdoor exposure 4-5hr	Outdoor exposure 5-6hr	Outdoor exposure 6-7hr		Indoor exposure 18-19hr	Indoor exposure 19-20hr	Indoor exposure 20-21hr	Indoor exposure 21-22hr	Indoor exposure 22-23hr	Indoor exposure 23-24hr	Indoor exposure 24-1hr	Indoor exposure 1-2hr	Indoor exposure 2-3hr	Indoor exposure 3-4hr	Indoor exposure 4-5hr	Indoor exposure 5-6hr	Indoor exposure 6-7hr		In bed exposure 18-19hr	In bed exposure 19-20hr	In bed exposure 20-21hr	In bed exposure 21-22hr	In bed exposure 22-23hr	In bed exposure 23-24hr	In bed exposure 24-1hr	In bed exposure 1-2hr
1	22:00:00	22:01:00	06:00:00	06:01:00	22	22	6	6	5	5	13	13		0	0.134615	0.24359	0.301282	0	0	0	0	0	0	0	0	0		0	0	0	0	0.282051	0.365385	0.358974	0.416667	0.461538	0.474359	0.378205	0.173077	0		0	0	0	0	0.282051	0.365385	0.358974	0.416667
1	21:00:00	22:01:00	07:00:00	07:01:00	21	22	7	7	4	5	14	14		0	0.134615	0.24359	0	0	0	0	0	0	0	0	0	0		0	0	0	0.282051	0.282051	0.365385	0.358974	0.416667	0.461538	0.474359	0.378205	0.173077	0.0833333		0	0	0	0	0.282051	0.365385	0.358974	0.416667
1	19:36:00	23:37:00	06:36:00	07:37:00	19	23	6	7	2	6	13	14		0	0	0	0	0	0	0	0	0	0	0	0	0		0	0.134615	0.294872	0.282051	0.282051	0.365385	0.358974	0.416667	0.461538	0.474359	0.378205	0.173077	0.0833333		0	0	0	0	0	0.365385	0.358974	0.416667
1	19:00:00	22:01:00	07:00:00	07:06:00	19	22	7	7	2	5	14	14		0	0	0	0	0	0	0	0	0	0	0	0	0		0	0.134615	0.294872	0.282051	0.282051	0.365385	0.358974	0.416667	0.461538	0.474359	0.378205	0.173077	0.0833333		0	0	0	0	0.282051	0.365385	0.358974	0.416667
1	20:00:00	21:01:00	06:00:00	06:01:00	20	21	6	6	3	4	13	13		0	0.134615	0	0	0	0	0	0	0	0	0	0	0		0	0	0.294872	0.282051	0.282051	0.365385	0.358974	0.416667	0.461538	0.474359	0.378205	0.173077	0		0	0	0	0.282051	0.282051	0.365385	0.358974	0.416667
1	20:00:00	21:01:00	06:00:00	06:01:00	20	21	6	6	3	4	13	13		0	0.134615	0	0	0	0	0	0	0	0	0	0	0		0	0	0.294872	0.282051	0.282051	0.365385	0.358974	0.416667	0.461538	0.474359	0.378205	0.173077	0		0	0	0	0.282051	0.282051	0.365385	0.358974	0.416667
1	19:00:00	20:01:00	07:00:00	07:01:00	19	20	7	7	2	3	14	14		0	0	0	0	0	0	0	0	0	0	0	0	0		0	0.134615	0.294872	0.282051	0.282051	0.365385	0.358974	0.416667	0.461538	0.474359	0.378205	0.173077	0.0833333		0	0	0.294872	0.282051	0.282051	0.365385	0.358974	0.416667
1	22:00:00	22:01:00	06:00:00	06:01:00	22	22	6	6	5	5	13	13		0	0.134615	0.24359	0.301282	0	0	0	0	0	0	0	0	0		0	0	0	0	0.282051	0.365385	0.358974	0.416667	0.461538	0.474359	0.378205	0.173077	0		0	0	0	0	0.282051	0.365385	0.358974	0.416667
1	23:00:00	23:01:00	05:00:00	05:01:00	23	23	5	5	6	6	12	12		0	0.134615	0.24359	0.301282	0.371795	0	0	0	0	0	0	0	0.179487		0	0	0	0	0	0.365385	0.358974	0.416667	0.461538	0.474359	0.378205	0	0		0	0	0	0	0	0.365385	0.358974	0.416667
1	23:00:00	23:01:00	06:00:00	06:01:00	23	23	6	6	6	6	13	13		0	0.134615	0.24359	0.301282	0.371795	0	0	0	0	0	0	0	0		0	0	0	0	0	0.365385	0.358974	0.416667	0.461538	0.474359	0.378205	0.173077	0		0	0	0	0	0	0.365385	0.358974	0.416667
1	20:00:00	22:01:00	06:00:00	06:01:00	20	22	6	6	3	5	13	13		0	0.134615	0	0	0	0	0	0	0	0	0	0	0		0	0	0.294872	0.282051	0.282051	0.365385	0.358974	0.416667	0.461538	0.474359	0.378205	0.173077	0		0	0	0	0	0.282051	0.365385	0.358974	0.416667
1	23:00:00	23:01:00	06:00:00	06:01:00	23	23	6	6	6	6	13	13		0	0.134615	0.24359	0.301282	0.371795	0	0	0	0	0	0	0	0		0	0	0	0	0	0.365385	0.358974	0.416667	0.461538	0.474359	0.378205	0.173077	0		0	0	0	0	0	0.365385	0.358974	0.416667
1	20:00:00	22:01:00	07:00:00	07:06:00	20	22	7	7	3	5	14	14		0	0.134615	0	0	0	0	0	0	0	0	0	0	0		0	0	0.294872	0.282051	0.282051	0.365385	0.358974	0.416667	0.461538	0.474359	0.378205	0.173077	0.0833333		0	0	0	0	0.282051	0.365385	0.358974	0.416667
1	21:00:00	22:01:00	06:00:00	06:01:00	21	22	6	6	4	5	13	13		0	0.134615	0.24359	0	0	0	0	0	0	0	0	0	0		0	0	0	0.282051	0.282051	0.365385	0.358974	0.416667	0.461538	0.474359	0.378205	0.173077	0		0	0	0	0	0.282051	0.365385	0.358974	0.416667
1	20:00:00	22:01:00	06:00:00	06:02:00	20	22	6	6	3	5	13	13		0	0.134615	0	0	0	0	0	0	0	0	0	0	0		0	0	0.294872	0.282051	0.282051	0.365385	0.358974	0.416667	0.461538	0.474359	0.378205	0.173077	0		0	0	0	0	0.282051	0.365385	0.358974	0.416667
1	22:00:00	22:01:00	06:00:00	06:01:00	22	22	6	6	5	5	13	13		0	0.134615	0.24359	0.301282	0	0	0	0	0	0	0	0	0		0	0	0	0	0.282051	0.365385	0.358974	0.416667	0.461538	0.474359	0.378205	0.173077	0		0	0	0	0	0.282051	0.365385	0.358974	0.416667
0					0	0	0	0	7	7	7	7		0	0.134615	0.24359	0.301282	0.371795	0.461538	0	0.647436	0.512821	0.653846	0.352564	0.423077	0.179487		0	0	0	0	0	0	0	0	0	0	0	0	0		0	0	0	0	0	0	0	0
1	20:05:00	21:51:00	06:28:00	07:16:00	20	21	6	7	3	4	13	14		0	0.134615	0	0	0	0	0	0	0	0	0	0	0		0	0	0.294872	0.282051	0.282051	0.365385	0.358974	0.416667	0.461538	0.474359	0.378205	0.173077	0.0833333		0	0	0	0.282051	0.282051	0.365385	0.358974	0.416667
1	22:00:00	22:01:00	06:00:00	06:01:00	22	22	6	6	5	5	13	13		0	0.134615	0.24359	0.301282	0	0	0	0	0	0	0	0	0		0	0	0	0	0.282051	0.365385	0.358974	0.416667	0.461538	0.474359	0.378205	0.173077	0		0	0	0	0	0.282051	0.365385	0.358974	0.416667
1	22:00:00	22:01:00	06:00:00	06:01:00	22	22	6	6	5	5	13	13		0	0.134615	0.24359	0.301282	0	0	0	0	0	0	0	0	0		0	0	0	0	0.282051	0.365385	0.358974	0.416667	0.461538	0.474359	0.378205	0.173077	0		0	0	0	0	0.282051	0.365385	0.358974	0.416667
1	22:00:00	22:01:00	06:00:00	06:01:00	22	22	6	6	5	5	13	13		0	0.134615	0.24359	0.301282	0	0	0	0	0	0	0	0	0		0	0	0	0	0.282051	0.365385	0.358974	0.416667	0.461538	0.474359	0.378205	0.173077	0		0	0	0	0	0.282051	0.365385	0.358974	0.416667
1	22:00:00	22:01:00	06:00:00	06:01:00	22	22	6	6	5	5	13	13		0	0.134615	0.24359	0.301282	0	0	0	0	0	0	0	0	0		0	0	0	0	0.282051	0.365385	0.358974	0.416667	0.461538	0.474359	0.378205	0.173077	0		0	0	0	0	0.282051	0.365385	0.358974	0.416667
1	21:00:00	21:01:00	06:00:00	06:01:00	21	21	6	6	4	4	13	13		0	0.134615	0.24359	0	0	0	0	0	0	0	0	0	0		0	0	0	0.282051	0.282051	0.365385	0.358974	0.416667	0.461538	0.474359	0.378205	0.173077	0		0	0	0	0.282051	0.282051	0.365385	0.358974	0.416667
1	21:00:00	21:01:00	06:00:00	06:01:00	21	21	6	6	4	4	13	13		0	0.134615	0.24359	0	0	0	0	0	0	0	0	0	0		0	0	0	0.282051	0.282051	0.365385	0.358974	0.416667	0.461538	0.474359	0.378205	0.173077	0		0	0	0	0.282051	0.282051	0.365385	0.358974	0.416667
1	18:00:00	21:01:00	09:00:00	09:01:00	18	21	9	9	1	4	16	16		0	0	0	0	0	0	0	0	0	0	0	0	0		0	0.134615	0.294872	0.282051	0.282051	0.365385	0.358974	0.416667	0.461538	0.474359	0.378205	0.173077	0.0833333		0	0	0	0.282051	0.282051	0.365385	0.358974	0.416667
1	22:00:00	22:01:00	06:00:00	06:01:00	22	22	6	6	5	5	13	13		0	0.134615	0.24359	0.301282	0	0	0	0	0	0	0	0	0		0	0	0	0	0.282051	0.365385	0.358974	0.416667	0.461538	0.474359	0.378205	0.173077	0		0	0	0	0	0.282051	0.365385	0.358974	0.416667
1	20:00:00	22:01:00	06:00:00	06:31:00	20	22	6	6	3	5	13	13		0	0.134615	0	0	0	0	0	0	0	0	0	0	0		0	0	0.294872	0.282051	0.282051	0.365385	0.358974	0.416667	0.461538	0.474359	0.378205	0.173077	0		0	0	0	0	0.282051	0.365385	0.358974	0.416667
1	22:00:00	22:01:00	06:00:00	06:01:00	22	22	6	6	5	5	13	13		0	0.134615	0.24359	0.301282	0	0	0	0	0	0	0	0	0		0	0	0	0	0.282051	0.365385	0.358974	0.416667	0.461538	0.474359	0.378205	0.173077	0		0	0	0	0	0.282051	0.365385	0.358974	0.416667
1	22:00:00	22:01:00	06:00:00	06:01:00	22	22	6	6	5	5	13	13		0	0.134615	0.24359	0.301282	0	0	0	0	0	0	0	0	0		0	0	0	0	0.282051	0.365385	0.358974	0.416667	0.461538	0.474359	0.378205	0.173077	0		0	0	0	0	0.282051	0.365385	0.358974	0.416667
1	22:00:00	23:01:00	09:00:00	09:01:00	22	23	9	9	5	6	16	16		0	0.134615	0.24359	0.301282	0	0	0	0	0	0	0	0	0		0	0	0	0	0.282051	0.365385	0.358974	0.416667	0.461538	0.474359	0.378205	0.173077	0.0833333		0	0	0	0	0	0.365385	0.358974	0.416667
1	22:00:00	22:01:00	06:00:00	06:01:00	22	22	6	6	5	5	13	13		0	0.134615	0.24359	0.301282	0	0	0	0	0	0	0	0	0		0	0	0	0	0.282051	0.365385	0.358974	0.416667	0.461538	0.474359	0.378205	0.173077	0		0	0	0	0	0.282051	0.365385	0.358974	0.416667
1	20:00:00	20:01:00	07:00:00	07:01:00	20	20	7	7	3	3	14	14		0	0.134615	0	0	0	0	0	0	0	0	0	0	0		0	0	0.294872	0.282051	0.282051	0.365385	0.358974	0.416667	0.461538	0.474359	0.378205	0.173077	0.0833333		0	0	0.294872	0.282051	0.282051	0.365385	0.358974	0.416667
1	22:00:00	22:01:00	06:00:00	06:01:00	22	22	6	6	5	5	13	13		0	0.134615	0.24359	0.301282	0	0	0	0	0	0	0	0	0		0	0	0	0	0.282051	0.365385	0.358974	0.416667	0.461538	0.474359	0.378205	0.173077	0		0	0	0	0	0.282051	0.365385	0.358974	0.416667
1	22:00:00	22:01:00	06:00:00	06:06:00	22	22	6	6	5	5	13	13		0	0.134615	0.24359	0.301282	0	0	0	0	0	0	0	0	0		0	0	0	0	0.282051	0.365385	0.358974	0.416667	0.461538	0.474359	0.378205	0.173077	0		0	0	0	0	0.282051	0.365385	0.358974	0.416667
1	22:00:00	22:01:00	06:00:00	06:01:00	22	22	6	6	5	5	13	13		0	0.134615	0.24359	0.301282	0	0	0	0	0	0	0	0	0		0	0	0	0	0.282051	0.365385	0.358974	0.416667	0.461538	0.474359	0.378205	0.173077	0		0	0	0	0	0.282051	0.365385	0.358974	0.416667
1	22:00:00	22:01:00	06:00:00	06:01:00	22	22	6	6	5	5	13	13		0	0.134615	0.24359	0.301282	0	0	0	0	0	0	0	0	0		0	0	0	0	0.282051	0.365385	0.358974	0.416667	0.461538	0.474359	0.378205	0.173077	0		0	0	0	0	0.282051	0.365385	0.358974	0.416667
1	21:00:00	22:01:00	06:00:00	06:01:00	21	22	6	6	4	5	13	13		0	0.134615	0.24359	0	0	0	0	0	0	0	0	0	0		0	0	0	0.282051	0.282051	0.365385	0.358974	0.416667	0.461538	0.474359	0.378205	0.173077	0		0	0	0	0	0.282051	0.365385	0.358974	0.416667
1	18:30:00	19:46:00	07:01:00	07:11:00	18	19	7	7	1	2	14	14		0	0	0	0	0	0	0	0	0	0	0	0	0		0	0.134615	0.294872	0.282051	0.282051	0.365385	0.358974	0.416667	0.461538	0.474359	0.378205	0.173077	0.0833333		0	0.134615	0.294872	0.282051	0.282051	0.365385	0.358974	0.416667
1	22:00:00	22:01:00	06:00:00	06:01:00	22	22	6	6	5	5	13	13		0	0.134615	0.24359	0.301282	0	0	0	0	0	0	0	0	0		0	0	0	0	0.282051	0.365385	0.358974	0.416667	0.461538	0.474359	0.378205	0.173077	0		0	0	0	0	0.282051	0.365385	0.358974	0.416667
1	22:00:00	22:01:00	06:00:00	06:01:00	22	22	6	6	5	5	13	13		0	0.134615	0.24359	0.301282	0	0	0	0	0	0	0	0	0		0	0	0	0	0.282051	0.365385	0.358974	0.416667	0.461538	0.474359	0.378205	0.173077	0		0	0	0	0	0.282051	0.365385	0.358974	0.416667
1	21:10:00	22:46:00	07:01:00	07:08:00	21	22	7	7	4	5	14	14		0	0.134615	0.24359	0	0	0	0	0	0	0	0	0	0		0	0	0	0.282051	0.282051	0.365385	0.358974	0.416667	0.461538	0.474359	0.378205	0.173077	0.0833333		0	0	0	0	0.282051	0.365385	0.358974	0.416667
1	22:00:00	22:01:00	06:00:00	06:01:00	22	22	6	6	5	5	13	13		0	0.134615	0.24359	0.301282	0	0	0	0	0	0	0	0	0		0	0	0	0	0.282051	0.365385	0.358974	0.416667	0.461538	0.474359	0.378205	0.173077	0		0	0	0	0	0.282051	0.365385	0.358974	0.416667
1	20:00:00	20:01:00	06:00:00	06:01:00	20	20	6	6	3	3	13	13		0	0.134615	0	0	0	0	0	0	0	0	0	0	0		0	0	0.294872	0.282051	0.282051	0.365385	0.358974	0.416667	0.461538	0.474359	0.378205	0.173077	0		0	0	0.294872	0.282051	0.282051	0.365385	0.358974	0.416667
1	21:00:00	21:01:00	06:00:00	06:01:00	21	21	6	6	4	4	13	13		0	0.134615	0.24359	0	0	0	0	0	0	0	0	0	0		0	0	0	0.282051	0.282051	0.365385	0.358974	0.416667	0.461538	0.474359	0.378205	0.173077	0		0	0	0	0.282051	0.282051	0.365385	0.358974	0.416667
1	19:00:00	19:01:00	08:00:00	08:01:00	19	19	8	8	2	2	15	15		0	0	0	0	0	0	0	0	0	0	0	0	0		0	0.134615	0.294872	0.282051	0.282051	0.365385	0.358974	0.416667	0.461538	0.474359	0.378205	0.173077	0.0833333		0	0.134615	0.294872	0.282051	0.282051	0.365385	0.358974	0.416667
1	20:00:00	22:01:00	06:00:00	06:01:00	20	22	6	6	3	5	13	13		0	0.134615	0	0	0	0	0	0	0	0	0	0	0		0	0	0.294872	0.282051	0.282051	0.365385	0.358974	0.416667	0.461538	0.474359	0.378205	0.173077	0		0	0	0	0	0.282051	0.365385	0.358974	0.416667
1	22:00:00	22:01:00	06:00:00	06:01:00	22	22	6	6	5	5	13	13		0	0.134615	0.24359	0.301282	0	0	0	0	0	0	0	0	0		0	0	0	0	0.282051	0.365385	0.358974	0.416667	0.461538	0.474359	0.378205	0.173077	0		0	0	0	0	0.282051	0.365385	0.358974	0.416667
1	22:00:00	23:01:00	07:00:00	08:01:00	22	23	7	8	5	6	14	15		0	0.134615	0.24359	0.301282	0	0	0	0	0	0	0	0	0		0	0	0	0	0.282051	0.365385	0.358974	0.416667	0.461538	0.474359	0.378205	0.173077	0.0833333		0	0	0	0	0	0.365385	0.358974	0.416667
1	21:00:00	21:01:00	06:00:00	06:01:00	21	21	6	6	4	4	13	13		0	0.134615	0.24359	0	0	0	0	0	0	0	0	0	0		0	0	0	0.282051	0.282051	0.365385	0.358974	0.416667	0.461538	0.474359	0.378205	0.173077	0		0	0	0	0.282051	0.282051	0.365385	0.358974	0.416667
1	22:00:00	22:01:00	06:00:00	06:01:00	22	22	6	6	5	5	13	13		0	0.134615	0.24359	0.301282	0	0	0	0	0	0	0	0	0		0	0	0	0	0.282051	0.365385	0.358974	0.416667	0.461538	0.474359	0.378205	0.173077	0		0	0	0	0	0.282051	0.365385	0.358974	0.416667
1	22:00:00	22:01:00	06:00:00	06:01:00	22	22	6	6	5	5	13	13		0	0.134615	0.24359	0.301282	0	0	0	0	0	0	0	0	0		0	0	0	0	0.282051	0.365385	0.358974	0.416667	0.461538	0.474359	0.378205	0.173077	0		0	0	0	0	0.282051	0.365385	0.358974	0.416667
1	23:00:00	23:01:00	06:00:00	06:01:00	23	23	6	6	6	6	13	13		0	0.134615	0.24359	0.301282	0.371795	0	0	0	0	0	0	0	0		0	0	0	0	0	0.365385	0.358974	0.416667	0.461538	0.474359	0.378205	0.173077	0		0	0	0	0	0	0.365385	0.358974	0.416667
1	22:00:00	22:01:00	06:00:00	06:01:00	22	22	6	6	5	5	13	13		0	0.134615	0.24359	0.301282	0	0	0	0	0	0	0	0	0		0	0	0	0	0.282051	0.365385	0.358974	0.416667	0.461538	0.474359	0.378205	0.173077	0		0	0	0	0	0.282051	0.365385	0.358974	0.416667
1	22:00:00	22:01:00	06:00:00	06:01:00	22	22	6	6	5	5	13	13		0	0.134615	0.24359	0.301282	0	0	0	0	0	0	0	0	0		0	0	0	0	0.282051	0.365385	0.358974	0.416667	0.461538	0.474359	0.378205	0.173077	0		0	0	0	0	0.282051	0.365385	0.358974	0.416667
1	22:00:00	22:01:00	06:00:00	06:01:00	22	22	6	6	5	5	13	13		0	0.134615	0.24359	0.301282	0	0	0	0	0	0	0	0	0		0	0	0	0	0.282051	0.365385	0.358974	0.416667	0.461538	0.474359	0.378205	0.173077	0		0	0	0	0	0.282051	0.365385	0.358974	0.416667
1	21:00:00	22:01:00	06:00:00	06:01:00	21	22	6	6	4	5	13	13		0	0.134615	0.24359	0	0	0	0	0	0	0	0	0	0		0	0	0	0.282051	0.282051	0.365385	0.358974	0.416667	0.461538	0.474359	0.378205	0.173077	0		0	0	0	0	0.282051	0.365385	0.358974	0.416667
1	22:00:00	22:09:00	06:00:00	06:01:00	22	22	6	6	5	5	13	13		0	0.134615	0.24359	0.301282	0	0	0	0	0	0	0	0	0		0	0	0	0	0.282051	0.365385	0.358974	0.416667	0.461538	0.474359	0.378205	0.173077	0		0	0	0	0	0.282051	0.365385	0.358974	0.416667
1	22:00:00	22:01:00	06:00:00	06:01:00	22	22	6	6	5	5	13	13		0	0.134615	0.24359	0.301282	0	0	0	0	0	0	0	0	0		0	0	0	0	0.282051	0.365385	0.358974	0.416667	0.461538	0.474359	0.378205	0.173077	0		0	0	0	0	0.282051	0.365385	0.358974	0.416667
1	22:00:00	22:01:00	06:00:00	06:01:00	22	22	6	6	5	5	13	13		0	0.134615	0.24359	0.301282	0	0	0	0	0	0	0	0	0		0	0	0	0	0.282051	0.365385	0.358974	0.416667	0.461538	0.474359	0.378205	0.173077	0		0	0	0	0	0.282051	0.365385	0.358974	0.416667
1	22:00:00	22:01:00	06:00:00	06:09:00	22	22	6	6	5	5	13	13		0	0.134615	0.24359	0.301282	0	0	0	0	0	0	0	0	0		0	0	0	0	0.282051	0.365385	0.358974	0.416667	0.461538	0.474359	0.378205	0.173077	0		0	0	0	0	0.282051	0.365385	0.358974	0.416667
1	21:00:00	21:01:00	06:00:00	06:01:00	21	21	6	6	4	4	13	13		0	0.134615	0.24359	0	0	0	0	0	0	0	0	0	0		0	0	0	0.282051	0.282051	0.365385	0.358974	0.416667	0.461538	0.474359	0.378205	0.173077	0		0	0	0	0.282051	0.282051	0.365385	0.358974	0.416667
1	22:11:00	22:12:00	06:00:00	06:01:00	22	22	6	6	5	5	13	13		0	0.134615	0.24359	0.301282	0	0	0	0	0	0	0	0	0		0	0	0	0	0.282051	0.365385	0.358974	0.416667	0.461538	0.474359	0.378205	0.173077	0		0	0	0	0	0.282051	0.365385	0.358974	0.416667
1	22:00:00	22:47:00	06:00:00	06:01:00	22	22	6	6	5	5	13	13		0	0.134615	0.24359	0.301282	0	0	0	0	0	0	0	0	0		0	0	0	0	0.282051	0.365385	0.358974	0.416667	0.461538	0.474359	0.378205	0.173077	0		0	0	0	0	0.282051	0.365385	0.358974	0.416667
1	23:00:00	23:01:00	06:00:00	06:01:00	23	23	6	6	6	6	13	13		0	0.134615	0.24359	0.301282	0.371795	0	0	0	0	0	0	0	0		0	0	0	0	0	0.365385	0.358974	0.416667	0.461538	0.474359	0.378205	0.173077	0		0	0	0	0	0	0.365385	0.358974	0.416667
1	19:00:00	19:01:00	08:00:00	08:01:00	19	19	8	8	2	2	15	15		0	0	0	0	0	0	0	0	0	0	0	0	0		0	0.134615	0.294872	0.282051	0.282051	0.365385	0.358974	0.416667	0.461538	0.474359	0.378205	0.173077	0.0833333		0	0.134615	0.294872	0.282051	0.282051	0.365385	0.358974	0.416667
1	19:36:00	22:37:00	07:36:00	07:37:00	19	22	7	7	2	5	14	14		0	0	0	0	0	0	0	0	0	0	0	0	0		0	0.134615	0.294872	0.282051	0.282051	0.365385	0.358974	0.416667	0.461538	0.474359	0.378205	0.173077	0.0833333		0	0	0	0	0.282051	0.365385	0.358974	0.416667
1	19:15:00	22:17:00	05:16:00	07:17:00	19	22	5	7	2	5	12	14		0	0	0	0	0	0	0	0	0	0	0	0	0		0	0.134615	0.294872	0.282051	0.282051	0.365385	0.358974	0.416667	0.461538	0.474359	0.378205	0.173077	0.0833333		0	0	0	0	0.282051	0.365385	0.358974	0.416667
1	19:18:00	21:19:00	06:19:00	07:20:00	19	21	6	7	2	4	13	14		0	0	0	0	0	0	0	0	0	0	0	0	0		0	0.134615	0.294872	0.282051	0.282051	0.365385	0.358974	0.416667	0.461538	0.474359	0.378205	0.173077	0.0833333		0	0	0	0.282051	0.282051	0.365385	0.358974	0.416667
1	19:45:00	20:46:00	06:01:00	06:11:00	19	20	6	6	2	3	13	13		0	0	0	0	0	0	0	0	0	0	0	0	0		0	0.134615	0.294872	0.282051	0.282051	0.365385	0.358974	0.416667	0.461538	0.474359	0.378205	0.173077	0		0	0	0.294872	0.282051	0.282051	0.365385	0.358974	0.416667
1	20:08:00	22:09:00	06:08:00	07:09:00	20	22	6	7	3	5	13	14		0	0.134615	0	0	0	0	0	0	0	0	0	0	0		0	0	0.294872	0.282051	0.282051	0.365385	0.358974	0.416667	0.461538	0.474359	0.378205	0.173077	0.0833333		0	0	0	0	0.282051	0.365385	0.358974	0.416667
1	19:17:00	21:18:00	05:17:00	07:18:00	19	21	5	7	2	4	12	14		0	0	0	0	0	0	0	0	0	0	0	0	0		0	0.134615	0.294872	0.282051	0.282051	0.365385	0.358974	0.416667	0.461538	0.474359	0.378205	0.173077	0.0833333		0	0	0	0.282051	0.282051	0.365385	0.358974	0.416667
1	19:21:00	23:22:00	06:21:00	07:22:00	19	23	6	7	2	6	13	14		0	0	0	0	0	0	0	0	0	0	0	0	0		0	0.134615	0.294872	0.282051	0.282051	0.365385	0.358974	0.416667	0.461538	0.474359	0.378205	0.173077	0.0833333		0	0	0	0	0	0.365385	0.358974	0.416667
1	19:26:00	23:27:00	06:27:00	07:28:00	19	23	6	7	2	6	13	14		0	0	0	0	0	0	0	0	0	0	0	0	0		0	0.134615	0.294872	0.282051	0.282051	0.365385	0.358974	0.416667	0.461538	0.474359	0.378205	0.173077	0.0833333		0	0	0	0	0	0.365385	0.358974	0.416667
1	19:22:00	23:23:00	07:23:00	08:24:00	19	23	7	8	2	6	14	15		0	0	0	0	0	0	0	0	0	0	0	0	0		0	0.134615	0.294872	0.282051	0.282051	0.365385	0.358974	0.416667	0.461538	0.474359	0.378205	0.173077	0.0833333		0	0	0	0	0	0.365385	0.358974	0.416667
1	19:58:00	23:59:00	07:58:00	08:00:00	19	23	7	8	2	6	14	15		0	0	0	0	0	0	0	0	0	0	0	0	0		0	0.134615	0.294872	0.282051	0.282051	0.365385	0.358974	0.416667	0.461538	0.474359	0.378205	0.173077	0.0833333		0	0	0	0	0	0.365385	0.358974	0.416667
1	19:51:00	22:53:00	07:52:00	07:53:00	19	22	7	7	2	5	14	14		0	0	0	0	0	0	0	0	0	0	0	0	0		0	0.134615	0.294872	0.282051	0.282051	0.365385	0.358974	0.416667	0.461538	0.474359	0.378205	0.173077	0.0833333		0	0	0	0	0.282051	0.365385	0.358974	0.416667
1	19:06:00	23:07:00	06:06:00	07:07:00	19	23	6	7	2	6	13	14		0	0	0	0	0	0	0	0	0	0	0	0	0		0	0.134615	0.294872	0.282051	0.282051	0.365385	0.358974	0.416667	0.461538	0.474359	0.378205	0.173077	0.0833333		0	0	0	0	0	0.365385	0.358974	0.416667
1	19:15:00	21:46:00	07:02:00	07:46:00	19	21	7	7	2	4	14	14		0	0	0	0	0	0	0	0	0	0	0	0	0		0	0.134615	0.294872	0.282051	0.282051	0.365385	0.358974	0.416667	0.461538	0.474359	0.378205	0.173077	0.0833333		0	0	0	0.282051	0.282051	0.365385	0.358974	0.416667
1	19:22:00	23:23:00	06:22:00	07:23:00	19	23	6	7	2	6	13	14		0	0	0	0	0	0	0	0	0	0	0	0	0		0	0.134615	0.294872	0.282051	0.282051	0.365385	0.358974	0.416667	0.461538	0.474359	0.378205	0.173077	0.0833333		0	0	0	0	0	0.365385	0.358974	0.416667
1	19:06:00	22:07:00	07:06:00	07:07:00	19	22	7	7	2	5	14	14		0	0	0	0	0	0	0	0	0	0	0	0	0		0	0.134615	0.294872	0.282051	0.282051	0.365385	0.358974	0.416667	0.461538	0.474359	0.378205	0.173077	0.0833333		0	0	0	0	0.282051	0.365385	0.358974	0.416667
1	19:21:00	22:22:00	06:21:00	07:22:00	19	22	6	7	2	5	13	14		0	0	0	0	0	0	0	0	0	0	0	0	0		0	0.134615	0.294872	0.282051	0.282051	0.365385	0.358974	0.416667	0.461538	0.474359	0.378205	0.173077	0.0833333		0	0	0	0	0.282051	0.365385	0.358974	0.416667
1	21:00:00	21:01:00	06:00:00	06:01:00	21	21	6	6	4	4	13	13		0	0.134615	0.24359	0	0	0	0	0	0	0	0	0	0		0	0	0	0.282051	0.282051	0.365385	0.358974	0.416667	0.461538	0.474359	0.378205	0.173077	0		0	0	0	0.282051	0.282051	0.365385	0.358974	0.416667
1	19:14:00	23:15:00	06:14:00	07:15:00	19	23	6	7	2	6	13	14		0	0	0	0	0	0	0	0	0	0	0	0	0		0	0.134615	0.294872	0.282051	0.282051	0.365385	0.358974	0.416667	0.461538	0.474359	0.378205	0.173077	0.0833333		0	0	0	0	0	0.365385	0.358974	0.416667
1	19:08:00	23:09:00	06:08:00	07:09:00	19	23	6	7	2	6	13	14		0	0	0	0	0	0	0	0	0	0	0	0	0		0	0.134615	0.294872	0.282051	0.282051	0.365385	0.358974	0.416667	0.461538	0.474359	0.378205	0.173077	0.0833333		0	0	0	0	0	0.365385	0.358974	0.416667
1	19:01:00	23:02:00	06:01:00	07:02:00	19	23	6	7	2	6	13	14		0	0	0	0	0	0	0	0	0	0	0	0	0		0	0.134615	0.294872	0.282051	0.282051	0.365385	0.358974	0.416667	0.461538	0.474359	0.378205	0.173077	0.0833333		0	0	0	0	0	0.365385	0.358974	0.416667
1	19:59:00	23:00:00	06:59:00	08:00:00	19	23	6	8	2	6	13	15		0	0	0	0	0	0	0	0	0	0	0	0	0		0	0.134615	0.294872	0.282051	0.282051	0.365385	0.358974	0.416667	0.461538	0.474359	0.378205	0.173077	0.0833333		0	0	0	0	0	0.365385	0.358974	0.416667
1	19:08:00	20:09:00	06:08:00	07:09:00	19	20	6	7	2	3	13	14		0	0	0	0	0	0	0	0	0	0	0	0	0		0	0.134615	0.294872	0.282051	0.282051	0.365385	0.358974	0.416667	0.461538	0.474359	0.378205	0.173077	0.0833333		0	0	0.294872	0.282051	0.282051	0.365385	0.358974	0.416667
1	19:45:00	22:46:00	07:45:00	07:46:00	19	22	7	7	2	5	14	14		0	0	0	0	0	0	0	0	0	0	0	0	0		0	0.134615	0.294872	0.282051	0.282051	0.365385	0.358974	0.416667	0.461538	0.474359	0.378205	0.173077	0.0833333		0	0	0	0	0.282051	0.365385	0.358974	0.416667
1	19:23:00	21:24:00	07:23:00	07:24:00	19	21	7	7	2	4	14	14		0	0	0	0	0	0	0	0	0	0	0	0	0		0	0.134615	0.294872	0.282051	0.282051	0.365385	0.358974	0.416667	0.461538	0.474359	0.378205	0.173077	0.0833333		0	0	0	0.282051	0.282051	0.365385	0.358974	0.416667
1	20:58:00	00:00:00	05:59:00	08:00:00	20	0	5	8	3	7	12	15		0	0.134615	0	0	0	0	0	0	0	0	0	0	0		0	0	0.294872	0.282051	0.282051	0.365385	0.358974	0.416667	0.461538	0.474359	0.378205	0.173077	0.0833333		0	0	0	0	0	0	0.358974	0.416667
1	19:02:00	22:03:00	05:02:00	07:03:00	19	22	5	7	2	5	12	14		0	0	0	0	0	0	0	0	0	0	0	0	0		0	0.134615	0.294872	0.282051	0.282051	0.365385	0.358974	0.416667	0.461538	0.474359	0.378205	0.173077	0.0833333		0	0	0	0	0.282051	0.365385	0.358974	0.416667
1	20:43:00	21:44:00	05:43:00	06:44:00	20	21	5	6	3	4	12	13		0	0.134615	0	0	0	0	0	0	0	0	0	0	0		0	0	0.294872	0.282051	0.282051	0.365385	0.358974	0.416667	0.461538	0.474359	0.378205	0.173077	0		0	0	0	0.282051	0.282051	0.365385	0.358974	0.416667
1	19:04:00	22:05:00	06:04:00	07:05:00	19	22	6	7	2	5	13	14		0	0	0	0	0	0	0	0	0	0	0	0	0		0	0.134615	0.294872	0.282051	0.282051	0.365385	0.358974	0.416667	0.461538	0.474359	0.378205	0.173077	0.0833333		0	0	0	0	0.282051	0.365385	0.358974	0.416667
1	20:02:00	22:03:00	07:02:00	07:03:00	20	22	7	7	3	5	14	14		0	0.134615	0	0	0	0	0	0	0	0	0	0	0		0	0	0.294872	0.282051	0.282051	0.365385	0.358974	0.416667	0.461538	0.474359	0.378205	0.173077	0.0833333		0	0	0	0	0.282051	0.365385	0.358974	0.416667
1	19:13:00	22:14:00	06:13:00	07:14:00	19	22	6	7	2	5	13	14		0	0	0	0	0	0	0	0	0	0	0	0	0		0	0.134615	0.294872	0.282051	0.282051	0.365385	0.358974	0.416667	0.461538	0.474359	0.378205	0.173077	0.0833333		0	0	0	0	0.282051	0.365385	0.358974	0.416667
1	19:01:00	22:03:00	06:02:00	07:03:00	19	22	6	7	2	5	13	14		0	0	0	0	0	0	0	0	0	0	0	0	0		0	0.134615	0.294872	0.282051	0.282051	0.365385	0.358974	0.416667	0.461538	0.474359	0.378205	0.173077	0.0833333		0	0	0	0	0.282051	0.365385	0.358974	0.416667
1	20:03:00	23:04:00	07:03:00	08:04:00	20	23	7	8	3	6	14	15		0	0.134615	0	0	0	0	0	0	0	0	0	0	0		0	0	0.294872	0.282051	0.282051	0.365385	0.358974	0.416667	0.461538	0.474359	0.378205	0.173077	0.0833333		0	0	0	0	0	0.365385	0.358974	0.416667
1	19:05:00	22:06:00	06:05:00	07:06:00	19	22	6	7	2	5	13	14		0	0	0	0	0	0	0	0	0	0	0	0	0		0	0.134615	0.294872	0.282051	0.282051	0.365385	0.358974	0.416667	0.461538	0.474359	0.378205	0.173077	0.0833333		0	0	0	0	0.282051	0.365385	0.358974	0.416667
1	19:06:00	22:07:00	06:07:00	07:08:00	19	22	6	7	2	5	13	14		0	0	0	0	0	0	0	0	0	0	0	0	0		0	0.134615	0.294872	0.282051	0.282051	0.365385	0.358974	0.416667	0.461538	0.474359	0.378205	0.173077	0.0833333		0	0	0	0	0.282051	0.365385	0.358974	0.416667
1	19:11:00	22:13:00	06:12:00	07:13:00	19	22	6	7	2	5	13	14		0	0	0	0	0	0	0	0	0	0	0	0	0		0	0.134615	0.294872	0.282051	0.282051	0.365385	0.358974	0.416667	0.461538	0.474359	0.378205	0.173077	0.0833333		0	0	0	0	0.282051	0.365385	0.358974	0.416667
1	19:14:00	22:15:00	07:14:00	07:16:00	19	22	7	7	2	5	14	14		0	0	0	0	0	0	0	0	0	0	0	0	0		0	0.134615	0.294872	0.282051	0.282051	0.365385	0.358974	0.416667	0.461538	0.474359	0.378205	0.173077	0.0833333		0	0	0	0	0.282051	0.365385	0.358974	0.416667
1	18:40:00	20:21:00	07:02:00	07:16:00	18	20	7	7	1	3	14	14		0	0	0	0	0	0	0	0	0	0	0	0	0		0	0.134615	0.294872	0.282051	0.282051	0.365385	0.358974	0.416667	0.461538	0.474359	0.378205	0.173077	0.0833333		0	0	0.294872	0.282051	0.282051	0.365385	0.358974	0.416667
1	21:00:00	21:01:00	07:00:00	07:01:00	21	21	7	7	4	4	14	14		0	0.134615	0.24359	0	0	0	0	0	0	0	0	0	0		0	0	0	0.282051	0.282051	0.365385	0.358974	0.416667	0.461538	0.474359	0.378205	0.173077	0.0833333		0	0	0	0.282051	0.282051	0.365385	0.358974	0.416667
1	19:42:00	23:44:00	06:43:00	08:44:00	19	23	6	8	2	6	13	15		0	0	0	0	0	0	0	0	0	0	0	0	0		0	0.134615	0.294872	0.282051	0.282051	0.365385	0.358974	0.416667	0.461538	0.474359	0.378205	0.173077	0.0833333		0	0	0	0	0	0.365385	0.358974	0.416667
1	19:33:00	22:34:00	06:33:00	07:34:00	19	22	6	7	2	5	13	14		0	0	0	0	0	0	0	0	0	0	0	0	0		0	0.134615	0.294872	0.282051	0.282051	0.365385	0.358974	0.416667	0.461538	0.474359	0.378205	0.173077	0.0833333		0	0	0	0	0.282051	0.365385	0.358974	0.416667
1	19:27:00	23:28:00	07:27:00	07:28:00	19	23	7	7	2	6	14	14		0	0	0	0	0	0	0	0	0	0	0	0	0		0	0.134615	0.294872	0.282051	0.282051	0.365385	0.358974	0.416667	0.461538	0.474359	0.378205	0.173077	0.0833333		0	0	0	0	0	0.365385	0.358974	0.416667
1	19:35:00	22:36:00	07:35:00	07:36:00	19	22	7	7	2	5	14	14		0	0	0	0	0	0	0	0	0	0	0	0	0		0	0.134615	0.294872	0.282051	0.282051	0.365385	0.358974	0.416667	0.461538	0.474359	0.378205	0.173077	0.0833333		0	0	0	0	0.282051	0.365385	0.358974	0.416667
1	20:49:00	23:50:00	07:49:00	07:50:00	20	23	7	7	3	6	14	14		0	0.134615	0	0	0	0	0	0	0	0	0	0	0		0	0	0.294872	0.282051	0.282051	0.365385	0.358974	0.416667	0.461538	0.474359	0.378205	0.173077	0.0833333		0	0	0	0	0	0.365385	0.358974	0.416667
1	20:27:00	21:28:00	05:27:00	06:29:00	20	21	5	6	3	4	12	13		0	0.134615	0	0	0	0	0	0	0	0	0	0	0		0	0	0.294872	0.282051	0.282051	0.365385	0.358974	0.416667	0.461538	0.474359	0.378205	0.173077	0		0	0	0	0.282051	0.282051	0.365385	0.358974	0.416667
1	19:55:00	21:57:00	07:56:00	08:57:00	19	21	7	8	2	4	14	15		0	0	0	0	0	0	0	0	0	0	0	0	0		0	0.134615	0.294872	0.282051	0.282051	0.365385	0.358974	0.416667	0.461538	0.474359	0.378205	0.173077	0.0833333		0	0	0	0.282051	0.282051	0.365385	0.358974	0.416667
1	20:28:00	23:29:00	07:29:00	08:30:00	20	23	7	8	3	6	14	15		0	0.134615	0	0	0	0	0	0	0	0	0	0	0		0	0	0.294872	0.282051	0.282051	0.365385	0.358974	0.416667	0.461538	0.474359	0.378205	0.173077	0.0833333		0	0	0	0	0	0.365385	0.358974	0.416667
1	19:35:00	23:36:00	07:35:00	07:36:00	19	23	7	7	2	6	14	14		0	0	0	0	0	0	0	0	0	0	0	0	0		0	0.134615	0.294872	0.282051	0.282051	0.365385	0.358974	0.416667	0.461538	0.474359	0.378205	0.173077	0.0833333		0	0	0	0	0	0.365385	0.358974	0.416667
1	19:03:00	23:04:00	05:03:00	07:04:00	19	23	5	7	2	6	12	14		0	0	0	0	0	0	0	0	0	0	0	0	0		0	0.134615	0.294872	0.282051	0.282051	0.365385	0.358974	0.416667	0.461538	0.474359	0.378205	0.173077	0.0833333		0	0	0	0	0	0.365385	0.358974	0.416667
1	19:16:00	23:17:00	07:16:00	07:17:00	19	23	7	7	2	6	14	14		0	0	0	0	0	0	0	0	0	0	0	0	0		0	0.134615	0.294872	0.282051	0.282051	0.365385	0.358974	0.416667	0.461538	0.474359	0.378205	0.173077	0.0833333		0	0	0	0	0	0.365385	0.358974	0.416667
1	19:53:00	23:54:00	07:54:00	07:55:00	19	23	7	7	2	6	14	14		0	0	0	0	0	0	0	0	0	0	0	0	0		0	0.134615	0.294872	0.282051	0.282051	0.365385	0.358974	0.416667	0.461538	0.474359	0.378205	0.173077	0.0833333		0	0	0	0	0	0.365385	0.358974	0.416667
1	20:38:00	23:39:00	06:38:00	07:39:00	20	23	6	7	3	6	13	14		0	0.134615	0	0	0	0	0	0	0	0	0	0	0		0	0	0.294872	0.282051	0.282051	0.365385	0.358974	0.416667	0.461538	0.474359	0.378205	0.173077	0.0833333		0	0	0	0	0	0.365385	0.358974	0.416667
1	19:17:00	21:18:00	06:17:00	08:19:00	19	21	6	8	2	4	13	15		0	0	0	0	0	0	0	0	0	0	0	0	0		0	0.134615	0.294872	0.282051	0.282051	0.365385	0.358974	0.416667	0.461538	0.474359	0.378205	0.173077	0.0833333		0	0	0	0.282051	0.282051	0.365385	0.358974	0.416667
1	19:04:00	20:06:00	07:05:00	07:06:00	19	20	7	7	2	3	14	14		0	0	0	0	0	0	0	0	0	0	0	0	0		0	0.134615	0.294872	0.282051	0.282051	0.365385	0.358974	0.416667	0.461538	0.474359	0.378205	0.173077	0.0833333		0	0	0.294872	0.282051	0.282051	0.365385	0.358974	0.416667
1	19:19:00	22:20:00	07:19:00	08:20:00	19	22	7	8	2	5	14	15		0	0	0	0	0	0	0	0	0	0	0	0	0		0	0.134615	0.294872	0.282051	0.282051	0.365385	0.358974	0.416667	0.461538	0.474359	0.378205	0.173077	0.0833333		0	0	0	0	0.282051	0.365385	0.358974	0.416667
1	19:58:00	22:59:00	06:59:00	08:00:00	19	22	6	8	2	5	13	15		0	0	0	0	0	0	0	0	0	0	0	0	0		0	0.134615	0.294872	0.282051	0.282051	0.365385	0.358974	0.416667	0.461538	0.474359	0.378205	0.173077	0.0833333		0	0	0	0	0.282051	0.365385	0.358974	0.416667
1	20:07:00	22:08:00	06:07:00	07:08:00	20	22	6	7	3	5	13	14		0	0.134615	0	0	0	0	0	0	0	0	0	0	0		0	0	0.294872	0.282051	0.282051	0.365385	0.358974	0.416667	0.461538	0.474359	0.378205	0.173077	0.0833333		0	0	0	0	0.282051	0.365385	0.358974	0.416667
1	21:15:00	22:16:00	06:15:00	07:16:00	21	22	6	7	4	5	13	14		0	0.134615	0.24359	0	0	0	0	0	0	0	0	0	0		0	0	0	0.282051	0.282051	0.365385	0.358974	0.416667	0.461538	0.474359	0.378205	0.173077	0.0833333		0	0	0	0	0.282051	0.365385	0.358974	0.416667
1	22:00:00	22:01:00	06:00:00	06:01:00	22	22	6	6	5	5	13	13		0	0.134615	0.24359	0.301282	0	0	0	0	0	0	0	0	0		0	0	0	0	0.282051	0.365385	0.358974	0.416667	0.461538	0.474359	0.378205	0.173077	0		0	0	0	0	0.282051	0.365385	0.358974	0.416667
1	21:19:00	23:20:00	05:19:00	07:20:00	21	23	5	7	4	6	12	14		0	0.134615	0.24359	0	0	0	0	0	0	0	0	0	0		0	0	0	0.282051	0.282051	0.365385	0.358974	0.416667	0.461538	0.474359	0.378205	0.173077	0.0833333		0	0	0	0	0	0.365385	0.358974	0.416667
1	19:42:00	23:43:00	07:42:00	07:44:00	19	23	7	7	2	6	14	14		0	0	0	0	0	0	0	0	0	0	0	0	0		0	0.134615	0.294872	0.282051	0.282051	0.365385	0.358974	0.416667	0.461538	0.474359	0.378205	0.173077	0.0833333		0	0	0	0	0	0.365385	0.358974	0.416667
1	19:12:00	23:13:00	06:12:00	07:13:00	19	23	6	7	2	6	13	14		0	0	0	0	0	0	0	0	0	0	0	0	0		0	0.134615	0.294872	0.282051	0.282051	0.365385	0.358974	0.416667	0.461538	0.474359	0.378205	0.173077	0.0833333		0	0	0	0	0	0.365385	0.358974	0.416667
1	19:14:00	23:16:00	07:15:00	07:16:00	19	23	7	7	2	6	14	14		0	0	0	0	0	0	0	0	0	0	0	0	0		0	0.134615	0.294872	0.282051	0.282051	0.365385	0.358974	0.416667	0.461538	0.474359	0.378205	0.173077	0.0833333		0	0	0	0	0	0.365385	0.358974	0.416667
1	21:09:00	22:10:00	08:09:00	08:10:00	21	22	8	8	4	5	15	15		0	0.134615	0.24359	0	0	0	0	0	0	0	0	0	0		0	0	0	0.282051	0.282051	0.365385	0.358974	0.416667	0.461538	0.474359	0.378205	0.173077	0.0833333		0	0	0	0	0.282051	0.365385	0.358974	0.416667
1	19:22:00	23:23:00	05:22:00	07:23:00	19	23	5	7	2	6	12	14		0	0	0	0	0	0	0	0	0	0	0	0	0		0	0.134615	0.294872	0.282051	0.282051	0.365385	0.358974	0.416667	0.461538	0.474359	0.378205	0.173077	0.0833333		0	0	0	0	0	0.365385	0.358974	0.416667
1	19:07:00	23:08:00	07:07:00	07:08:00	19	23	7	7	2	6	14	14		0	0	0	0	0	0	0	0	0	0	0	0	0		0	0.134615	0.294872	0.282051	0.282051	0.365385	0.358974	0.416667	0.461538	0.474359	0.378205	0.173077	0.0833333		0	0	0	0	0	0.365385	0.358974	0.416667
0					0	0	0	0	7	7	7	7		0	0.134615	0.24359	0.301282	0.371795	0.461538	0	0.647436	0.512821	0.653846	0.352564	0.423077	0.179487		0	0	0	0	0	0	0	0	0	0	0	0	0		0	0	0	0	0	0	0	0
1	20:27:00	23:28:00	06:27:00	07:29:00	20	23	6	7	3	6	13	14		0	0.134615	0	0	0	0	0	0	0	0	0	0	0		0	0	0.294872	0.282051	0.282051	0.365385	0.358974	0.416667	0.461538	0.474359	0.378205	0.173077	0.0833333		0	0	0	0	0	0.365385	0.358974	0.416667
1	19:38:00	22:39:00	06:39:00	08:40:00	19	22	6	8	2	5	13	15		0	0	0	0	0	0	0	0	0	0	0	0	0		0	0.134615	0.294872	0.282051	0.282051	0.365385	0.358974	0.416667	0.461538	0.474359	0.378205	0.173077	0.0833333		0	0	0	0	0.282051	0.365385	0.358974	0.416667
1	19:26:00	21:27:00	06:26:00	07:27:00	19	21	6	7	2	4	13	14		0	0	0	0	0	0	0	0	0	0	0	0	0		0	0.134615	0.294872	0.282051	0.282051	0.365385	0.358974	0.416667	0.461538	0.474359	0.378205	0.173077	0.0833333		0	0	0	0.282051	0.282051	0.365385	0.358974	0.416667
1	19:32:00	23:33:00	06:32:00	07:33:00	19	23	6	7	2	6	13	14		0	0	0	0	0	0	0	0	0	0	0	0	0		0	0.134615	0.294872	0.282051	0.282051	0.365385	0.358974	0.416667	0.461538	0.474359	0.378205	0.173077	0.0833333		0	0	0	0	0	0.365385	0.358974	0.416667
1	19:34:00	21:35:00	05:34:00	06:35:00	19	21	5	6	2	4	12	13		0	0	0	0	0	0	0	0	0	0	0	0	0		0	0.134615	0.294872	0.282051	0.282051	0.365385	0.358974	0.416667	0.461538	0.474359	0.378205	0.173077	0		0	0	0	0.282051	0.282051	0.365385	0.358974	0.416667
1	19:28:00	22:30:00	06:29:00	07:30:00	19	22	6	7	2	5	13	14		0	0	0	0	0	0	0	0	0	0	0	0	0		0	0.134615	0.294872	0.282051	0.282051	0.365385	0.358974	0.416667	0.461538	0.474359	0.378205	0.173077	0.0833333		0	0	0	0	0.282051	0.365385	0.358974	0.416667
1	20:50:00	21:51:00	07:50:00	08:51:00	20	21	7	8	3	4	14	15		0	0.134615	0	0	0	0	0	0	0	0	0	0	0		0	0	0.294872	0.282051	0.282051	0.365385	0.358974	0.416667	0.461538	0.474359	0.378205	0.173077	0.0833333		0	0	0	0.282051	0.282051	0.365385	0.358974	0.416667
1	19:37:00	23:38:00	06:37:00	07:38:00	19	23	6	7	2	6	13	14		0	0	0	0	0	0	0	0	0	0	0	0	0		0	0.134615	0.294872	0.282051	0.282051	0.365385	0.358974	0.416667	0.461538	0.474359	0.378205	0.173077	0.0833333		0	0	0	0	0	0.365385	0.358974	0.416667
1	19:38:00	21:39:00	07:38:00	07:39:00	19	21	7	7	2	4	14	14		0	0	0	0	0	0	0	0	0	0	0	0	0		0	0.134615	0.294872	0.282051	0.282051	0.365385	0.358974	0.416667	0.461538	0.474359	0.378205	0.173077	0.0833333		0	0	0	0.282051	0.282051	0.365385	0.358974	0.416667
1	20:29:00	22:30:00	06:29:00	07:30:00	20	22	6	7	3	5	13	14		0	0.134615	0	0	0	0	0	0	0	0	0	0	0		0	0	0.294872	0.282051	0.282051	0.365385	0.358974	0.416667	0.461538	0.474359	0.378205	0.173077	0.0833333		0	0	0	0	0.282051	0.365385	0.358974	0.416667
1	19:33:00	22:34:00	07:33:00	07:34:00	19	22	7	7	2	5	14	14		0	0	0	0	0	0	0	0	0	0	0	0	0		0	0.134615	0.294872	0.282051	0.282051	0.365385	0.358974	0.416667	0.461538	0.474359	0.378205	0.173077	0.0833333		0	0	0	0	0.282051	0.365385	0.358974	0.416667
1	20:31:00	21:32:00	06:31:00	07:32:00	20	21	6	7	3	4	13	14		0	0.134615	0	0	0	0	0	0	0	0	0	0	0		0	0	0.294872	0.282051	0.282051	0.365385	0.358974	0.416667	0.461538	0.474359	0.378205	0.173077	0.0833333		0	0	0	0.282051	0.282051	0.365385	0.358974	0.416667
1	19:40:00	22:41:00	07:40:00	08:41:00	19	22	7	8	2	5	14	15		0	0	0	0	0	0	0	0	0	0	0	0	0		0	0.134615	0.294872	0.282051	0.282051	0.365385	0.358974	0.416667	0.461538	0.474359	0.378205	0.173077	0.0833333		0	0	0	0	0.282051	0.365385	0.358974	0.416667
1	19:41:00	21:42:00	06:41:00	07:42:00	19	21	6	7	2	4	13	14		0	0	0	0	0	0	0	0	0	0	0	0	0		0	0.134615	0.294872	0.282051	0.282051	0.365385	0.358974	0.416667	0.461538	0.474359	0.378205	0.173077	0.0833333		0	0	0	0.282051	0.282051	0.365385	0.358974	0.416667
0					0	0	0	0	7	7	7	7		0	0.134615	0.24359	0.301282	0.371795	0.461538	0	0.647436	0.512821	0.653846	0.352564	0.423077	0.179487		0	0	0	0	0	0	0	0	0	0	0	0	0		0	0	0	0	0	0	0	0
1	19:42:00	23:43:00	07:42:00	07:43:00	19	23	7	7	2	6	14	14		0	0	0	0	0	0	0	0	0	0	0	0	0		0	0.134615	0.294872	0.282051	0.282051	0.365385	0.358974	0.416667	0.461538	0.474359	0.378205	0.173077	0.0833333		0	0	0	0	0	0.365385	0.358974	0.416667
1	19:22:00	23:23:00	05:22:00	07:23:00	19	23	5	7	2	6	12	14		0	0	0	0	0	0	0	0	0	0	0	0	0		0	0.134615	0.294872	0.282051	0.282051	0.365385	0.358974	0.416667	0.461538	0.474359	0.378205	0.173077	0.0833333		0	0	0	0	0	0.365385	0.358974	0.416667
1	19:20:00	21:21:00	05:20:00	07:21:00	19	21	5	7	2	4	12	14		0	0	0	0	0	0	0	0	0	0	0	0	0		0	0.134615	0.294872	0.282051	0.282051	0.365385	0.358974	0.416667	0.461538	0.474359	0.378205	0.173077	0.0833333		0	0	0	0.282051	0.282051	0.365385	0.358974	0.416667
1	19:00:00	19:01:00	06:00:00	06:01:00	19	19	6	6	2	2	13	13		0	0	0	0	0	0	0	0	0	0	0	0	0		0	0.134615	0.294872	0.282051	0.282051	0.365385	0.358974	0.416667	0.461538	0.474359	0.378205	0.173077	0		0	0.134615	0.294872	0.282051	0.282051	0.365385	0.358974	0.416667
1	20:10:00	22:11:00	07:10:00	07:11:00	20	22	7	7	3	5	14	14		0	0.134615	0	0	0	0	0	0	0	0	0	0	0		0	0	0.294872	0.282051	0.282051	0.365385	0.358974	0.416667	0.461538	0.474359	0.378205	0.173077	0.0833333		0	0	0	0	0.282051	0.365385	0.358974	0.416667
0					0	0	0	0	7	7	7	7		0	0.134615	0.24359	0.301282	0.371795	0.461538	0	0.647436	0.512821	0.653846	0.352564	0.423077	0.179487		0	0	0	0	0	0	0	0	0	0	0	0	0		0	0	0	0	0	0	0	0
1	19:10:00	22:11:00	07:10:00	07:11:00	19	22	7	7	2	5	14	14		0	0	0	0	0	0	0	0	0	0	0	0	0		0	0.134615	0.294872	0.282051	0.282051	0.365385	0.358974	0.416667	0.461538	0.474359	0.378205	0.173077	0.0833333		0	0	0	0	0.282051	0.365385	0.358974	0.416667
1	19:21:00	22:22:00	06:21:00	07:22:00	19	22	6	7	2	5	13	14		0	0	0	0	0	0	0	0	0	0	0	0	0		0	0.134615	0.294872	0.282051	0.282051	0.365385	0.358974	0.416667	0.461538	0.474359	0.378205	0.173077	0.0833333		0	0	0	0	0.282051	0.365385	0.358974	0.416667
1	19:40:00	21:41:00	00:40:00	07:41:00	19	21	0	7	2	4	7	14		0	0	0	0	0	0	0	0	0	0	0	0	0		0	0.134615	0.294872	0.282051	0.282051	0.365385	0.358974	0.416667	0.461538	0.474359	0.378205	0.173077	0.0833333		0	0	0	0.282051	0.282051	0.365385	0	0
1	19:25:00	22:26:00	05:25:00	07:26:00	19	22	5	7	2	5	12	14		0	0	0	0	0	0	0	0	0	0	0	0	0		0	0.134615	0.294872	0.282051	0.282051	0.365385	0.358974	0.416667	0.461538	0.474359	0.378205	0.173077	0.0833333		0	0	0	0	0.282051	0.365385	0.358974	0.416667
1	19:07:00	22:08:00	05:07:00	07:08:00	19	22	5	7	2	5	12	14		0	0	0	0	0	0	0	0	0	0	0	0	0		0	0.134615	0.294872	0.282051	0.282051	0.365385	0.358974	0.416667	0.461538	0.474359	0.378205	0.173077	0.0833333		0	0	0	0	0.282051	0.365385	0.358974	0.416667
1	20:42:00	23:43:00	06:42:00	08:43:00	20	23	6	8	3	6	13	15		0	0.134615	0	0	0	0	0	0	0	0	0	0	0		0	0	0.294872	0.282051	0.282051	0.365385	0.358974	0.416667	0.461538	0.474359	0.378205	0.173077	0.0833333		0	0	0	0	0	0.365385	0.358974	0.416667
1	19:47:00	22:48:00	07:47:00	07:48:00	19	22	7	7	2	5	14	14		0	0	0	0	0	0	0	0	0	0	0	0	0		0	0.134615	0.294872	0.282051	0.282051	0.365385	0.358974	0.416667	0.461538	0.474359	0.378205	0.173077	0.0833333		0	0	0	0	0.282051	0.365385	0.358974	0.416667
1	19:32:00	23:33:00	06:32:00	07:33:00	19	23	6	7	2	6	13	14		0	0	0	0	0	0	0	0	0	0	0	0	0		0	0.134615	0.294872	0.282051	0.282051	0.365385	0.358974	0.416667	0.461538	0.474359	0.378205	0.173077	0.0833333		0	0	0	0	0	0.365385	0.358974	0.416667
1	19:12:00	23:13:00	07:13:00	07:14:00	19	23	7	7	2	6	14	14		0	0	0	0	0	0	0	0	0	0	0	0	0		0	0.134615	0.294872	0.282051	0.282051	0.365385	0.358974	0.416667	0.461538	0.474359	0.378205	0.173077	0.0833333		0	0	0	0	0	0.365385	0.358974	0.416667
1	19:34:00	20:35:00	06:34:00	08:35:00	19	20	6	8	2	3	13	15		0	0	0	0	0	0	0	0	0	0	0	0	0		0	0.134615	0.294872	0.282051	0.282051	0.365385	0.358974	0.416667	0.461538	0.474359	0.378205	0.173077	0.0833333		0	0	0.294872	0.282051	0.282051	0.365385	0.358974	0.416667
1	22:47:00	22:52:00	06:47:00	07:06:00	22	22	6	7	5	5	13	14		0	0.134615	0.24359	0.301282	0	0	0	0	0	0	0	0	0		0	0	0	0	0.282051	0.365385	0.358974	0.416667	0.461538	0.474359	0.378205	0.173077	0.0833333		0	0	0	0	0.282051	0.365385	0.358974	0.416667
1	22:20:00	23:21:00	06:23:00	07:21:00	22	23	6	7	5	6	13	14		0	0.134615	0.24359	0.301282	0	0	0	0	0	0	0	0	0		0	0	0	0	0.282051	0.365385	0.358974	0.416667	0.461538	0.474359	0.378205	0.173077	0.0833333		0	0	0	0	0	0.365385	0.358974	0.416667
1	22:55:00	23:56:00	07:55:00	07:55:00	22	23	7	7	5	6	14	14		0	0.134615	0.24359	0.301282	0	0	0	0	0	0	0	0	0		0	0	0	0	0.282051	0.365385	0.358974	0.416667	0.461538	0.474359	0.378205	0.173077	0.0833333		0	0	0	0	0	0.365385	0.358974	0.416667
1	22:26:00	23:27:00	06:26:00	06:27:00	22	23	6	6	5	6	13	13		0	0.134615	0.24359	0.301282	0	0	0	0	0	0	0	0	0		0	0	0	0	0.282051	0.365385	0.358974	0.416667	0.461538	0.474359	0.378205	0.173077	0		0	0	0	0	0	0.365385	0.358974	0.416667
1	20:08:00	20:09:00	06:08:00	06:09:00	20	20	6	6	3	3	13	13		0	0.134615	0	0	0	0	0	0	0	0	0	0	0		0	0	0.294872	0.282051	0.282051	0.365385	0.358974	0.416667	0.461538	0.474359	0.378205	0.173077	0		0	0	0.294872	0.282051	0.282051	0.365385	0.358974	0.416667
1	21:17:00	22:19:00	06:18:00	06:19:00	21	22	6	6	4	5	13	13		0	0.134615	0.24359	0	0	0	0	0	0	0	0	0	0		0	0	0	0.282051	0.282051	0.365385	0.358974	0.416667	0.461538	0.474359	0.378205	0.173077	0		0	0	0	0	0.282051	0.365385	0.358974	0.416667
1	20:22:00	21:23:00	07:22:00	07:23:00	20	21	7	7	3	4	14	14		0	0.134615	0	0	0	0	0	0	0	0	0	0	0		0	0	0.294872	0.282051	0.282051	0.365385	0.358974	0.416667	0.461538	0.474359	0.378205	0.173077	0.0833333		0	0	0	0.282051	0.282051	0.365385	0.358974	0.416667
1	23:52:00	23:56:00	06:52:00	06:53:00	23	23	6	6	6	6	13	13		0	0.134615	0.24359	0.301282	0.371795	0	0	0	0	0	0	0	0		0	0	0	0	0	0.365385	0.358974	0.416667	0.461538	0.474359	0.378205	0.173077	0		0	0	0	0	0	0.365385	0.358974	0.416667
1	22:22:00	22:28:00	06:22:00	06:59:00	22	22	6	6	5	5	13	13		0	0.134615	0.24359	0.301282	0	0	0	0	0	0	0	0	0		0	0	0	0	0.282051	0.365385	0.358974	0.416667	0.461538	0.474359	0.378205	0.173077	0		0	0	0	0	0.282051	0.365385	0.358974	0.416667
1	22:11:00	22:12:00	06:11:00	06:12:00	22	22	6	6	5	5	13	13		0	0.134615	0.24359	0.301282	0	0	0	0	0	0	0	0	0		0	0	0	0	0.282051	0.365385	0.358974	0.416667	0.461538	0.474359	0.378205	0.173077	0		0	0	0	0	0.282051	0.365385	0.358974	0.416667
1	22:32:00	23:29:00	06:29:00	07:30:00	22	23	6	7	5	6	13	14		0	0.134615	0.24359	0.301282	0	0	0	0	0	0	0	0	0		0	0	0	0	0.282051	0.365385	0.358974	0.416667	0.461538	0.474359	0.378205	0.173077	0.0833333		0	0	0	0	0	0.365385	0.358974	0.416667
1	22:31:00	22:32:00	06:31:00	06:32:00	22	22	6	6	5	5	13	13		0	0.134615	0.24359	0.301282	0	0	0	0	0	0	0	0	0		0	0	0	0	0.282051	0.365385	0.358974	0.416667	0.461538	0.474359	0.378205	0.173077	0		0	0	0	0	0.282051	0.365385	0.358974	0.416667
1	20:59:00	21:00:00	06:02:00	06:06:00	20	21	6	6	3	4	13	13		0	0.134615	0	0	0	0	0	0	0	0	0	0	0		0	0	0.294872	0.282051	0.282051	0.365385	0.358974	0.416667	0.461538	0.474359	0.378205	0.173077	0		0	0	0	0.282051	0.282051	0.365385	0.358974	0.416667
1	21:54:00	22:55:00	06:54:00	07:55:00	21	22	6	7	4	5	13	14		0	0.134615	0.24359	0	0	0	0	0	0	0	0	0	0		0	0	0	0.282051	0.282051	0.365385	0.358974	0.416667	0.461538	0.474359	0.378205	0.173077	0.0833333		0	0	0	0	0.282051	0.365385	0.358974	0.416667
1	22:13:00	23:18:00	06:13:00	06:14:00	22	23	6	6	5	6	13	13		0	0.134615	0.24359	0.301282	0	0	0	0	0	0	0	0	0		0	0	0	0	0.282051	0.365385	0.358974	0.416667	0.461538	0.474359	0.378205	0.173077	0		0	0	0	0	0	0.365385	0.358974	0.416667
1	22:57:00	23:58:00	06:57:00	06:59:00	22	23	6	6	5	6	13	13		0	0.134615	0.24359	0.301282	0	0	0	0	0	0	0	0	0		0	0	0	0	0.282051	0.365385	0.358974	0.416667	0.461538	0.474359	0.378205	0.173077	0		0	0	0	0	0	0.365385	0.358974	0.416667
1	22:02:00	23:03:00	06:05:00	07:01:00	22	23	6	7	5	6	13	14		0	0.134615	0.24359	0.301282	0	0	0	0	0	0	0	0	0		0	0	0	0	0.282051	0.365385	0.358974	0.416667	0.461538	0.474359	0.378205	0.173077	0.0833333		0	0	0	0	0	0.365385	0.358974	0.416667
1	22:29:00	23:31:00	06:30:00	08:31:00	22	23	6	8	5	6	13	15		0	0.134615	0.24359	0.301282	0	0	0	0	0	0	0	0	0		0	0	0	0	0.282051	0.365385	0.358974	0.416667	0.461538	0.474359	0.378205	0.173077	0.0833333		0	0	0	0	0	0.365385	0.358974	0.416667
1	22:16:00	23:17:00	06:16:00	07:17:00	22	23	6	7	5	6	13	14		0	0.134615	0.24359	0.301282	0	0	0	0	0	0	0	0	0		0	0	0	0	0.282051	0.365385	0.358974	0.416667	0.461538	0.474359	0.378205	0.173077	0.0833333		0	0	0	0	0	0.365385	0.358974	0.416667
1	22:32:00	23:33:00	06:33:00	06:34:00	22	23	6	6	5	6	13	13		0	0.134615	0.24359	0.301282	0	0	0	0	0	0	0	0	0		0	0	0	0	0.282051	0.365385	0.358974	0.416667	0.461538	0.474359	0.378205	0.173077	0		0	0	0	0	0	0.365385	0.358974	0.416667
1	22:05:00	23:06:00	06:05:00	06:06:00	22	23	6	6	5	6	13	13		0	0.134615	0.24359	0.301282	0	0	0	0	0	0	0	0	0		0	0	0	0	0.282051	0.365385	0.358974	0.416667	0.461538	0.474359	0.378205	0.173077	0		0	0	0	0	0	0.365385	0.358974	0.416667
1	18:02:00	19:05:00	07:07:00	07:22:00	18	19	7	7	1	2	14	14		0	0	0	0	0	0	0	0	0	0	0	0	0		0	0.134615	0.294872	0.282051	0.282051	0.365385	0.358974	0.416667	0.461538	0.474359	0.378205	0.173077	0.0833333		0	0.134615	0.294872	0.282051	0.282051	0.365385	0.358974	0.416667
1	21:35:00	22:36:00	06:36:00	06:37:00	21	22	6	6	4	5	13	13		0	0.134615	0.24359	0	0	0	0	0	0	0	0	0	0		0	0	0	0.282051	0.282051	0.365385	0.358974	0.416667	0.461538	0.474359	0.378205	0.173077	0		0	0	0	0	0.282051	0.365385	0.358974	0.416667
1	22:39:00	22:40:00	06:39:00	06:40:00	22	22	6	6	5	5	13	13		0	0.134615	0.24359	0.301282	0	0	0	0	0	0	0	0	0		0	0	0	0	0.282051	0.365385	0.358974	0.416667	0.461538	0.474359	0.378205	0.173077	0		0	0	0	0	0.282051	0.365385	0.358974	0.416667
1	22:42:00	23:43:00	07:42:00	07:59:00	22	23	7	7	5	6	14	14		0	0.134615	0.24359	0.301282	0	0	0	0	0	0	0	0	0		0	0	0	0	0.282051	0.365385	0.358974	0.416667	0.461538	0.474359	0.378205	0.173077	0.0833333		0	0	0	0	0	0.365385	0.358974	0.416667
1	22:22:00	23:23:00	07:23:00	07:24:00	22	23	7	7	5	6	14	14		0	0.134615	0.24359	0.301282	0	0	0	0	0	0	0	0	0		0	0	0	0	0.282051	0.365385	0.358974	0.416667	0.461538	0.474359	0.378205	0.173077	0.0833333		0	0	0	0	0	0.365385	0.358974	0.416667
1	22:16:00	23:23:00	06:17:00	07:18:00	22	23	6	7	5	6	13	14		0	0.134615	0.24359	0.301282	0	0	0	0	0	0	0	0	0		0	0	0	0	0.282051	0.365385	0.358974	0.416667	0.461538	0.474359	0.378205	0.173077	0.0833333		0	0	0	0	0	0.365385	0.358974	0.416667
1	22:35:00	23:36:00	06:35:00	07:36:00	22	23	6	7	5	6	13	14		0	0.134615	0.24359	0.301282	0	0	0	0	0	0	0	0	0		0	0	0	0	0.282051	0.365385	0.358974	0.416667	0.461538	0.474359	0.378205	0.173077	0.0833333		0	0	0	0	0	0.365385	0.358974	0.416667
1	21:35:00	22:37:00	06:36:00	06:37:00	21	22	6	6	4	5	13	13		0	0.134615	0.24359	0	0	0	0	0	0	0	0	0	0		0	0	0	0.282051	0.282051	0.365385	0.358974	0.416667	0.461538	0.474359	0.378205	0.173077	0		0	0	0	0	0.282051	0.365385	0.358974	0.416667
1	22:06:00	23:07:00	07:07:00	07:13:00	22	23	7	7	5	6	14	14		0	0.134615	0.24359	0.301282	0	0	0	0	0	0	0	0	0		0	0	0	0	0.282051	0.365385	0.358974	0.416667	0.461538	0.474359	0.378205	0.173077	0.0833333		0	0	0	0	0	0.365385	0.358974	0.416667
1	22:53:00	23:54:00	06:53:00	07:55:00	22	23	6	7	5	6	13	14		0	0.134615	0.24359	0.301282	0	0	0	0	0	0	0	0	0		0	0	0	0	0.282051	0.365385	0.358974	0.416667	0.461538	0.474359	0.378205	0.173077	0.0833333		0	0	0	0	0	0.365385	0.358974	0.416667
1	20:25:00	21:26:00	06:25:00	07:26:00	20	21	6	7	3	4	13	14		0	0.134615	0	0	0	0	0	0	0	0	0	0	0		0	0	0.294872	0.282051	0.282051	0.365385	0.358974	0.416667	0.461538	0.474359	0.378205	0.173077	0.0833333		0	0	0	0.282051	0.282051	0.365385	0.358974	0.416667
1	21:55:00	23:00:00	06:58:00	07:00:00	21	23	6	7	4	6	13	14		0	0.134615	0.24359	0	0	0	0	0	0	0	0	0	0		0	0	0	0.282051	0.282051	0.365385	0.358974	0.416667	0.461538	0.474359	0.378205	0.173077	0.0833333		0	0	0	0	0	0.365385	0.358974	0.416667
1	22:14:00	23:13:00	06:11:00	11:14:00	22	23	6	11	5	6	13	18		0	0.134615	0.24359	0.301282	0	0	0	0	0	0	0	0	0		0	0	0	0	0.282051	0.365385	0.358974	0.416667	0.461538	0.474359	0.378205	0.173077	0.0833333		0	0	0	0	0	0.365385	0.358974	0.416667
1	21:57:00	22:58:00	06:57:00	07:58:00	21	22	6	7	4	5	13	14		0	0.134615	0.24359	0	0	0	0	0	0	0	0	0	0		0	0	0	0.282051	0.282051	0.365385	0.358974	0.416667	0.461538	0.474359	0.378205	0.173077	0.0833333		0	0	0	0	0.282051	0.365385	0.358974	0.416667
1	19:24:00	23:25:00	03:25:00	07:26:00	19	23	3	7	2	6	10	14		0	0	0	0	0	0	0	0	0	0	0	0	0		0	0.134615	0.294872	0.282051	0.282051	0.365385	0.358974	0.416667	0.461538	0.474359	0.378205	0.173077	0.0833333		0	0	0	0	0	0.365385	0.358974	0.416667
1	21:59:00	22:58:00	06:59:00	07:01:00	21	22	6	7	4	5	13	14		0	0.134615	0.24359	0	0	0	0	0	0	0	0	0	0		0	0	0	0.282051	0.282051	0.365385	0.358974	0.416667	0.461538	0.474359	0.378205	0.173077	0.0833333		0	0	0	0	0.282051	0.365385	0.358974	0.416667
1	22:27:00	23:32:00	07:27:00	07:28:00	22	23	7	7	5	6	14	14		0	0.134615	0.24359	0.301282	0	0	0	0	0	0	0	0	0		0	0	0	0	0.282051	0.365385	0.358974	0.416667	0.461538	0.474359	0.378205	0.173077	0.0833333		0	0	0	0	0	0.365385	0.358974	0.416667
1	22:29:00	23:31:00	06:30:00	07:31:00	22	23	6	7	5	6	13	14		0	0.134615	0.24359	0.301282	0	0	0	0	0	0	0	0	0		0	0	0	0	0.282051	0.365385	0.358974	0.416667	0.461538	0.474359	0.378205	0.173077	0.0833333		0	0	0	0	0	0.365385	0.358974	0.416667
1	22:54:00	23:33:00	06:34:00	06:59:00	22	23	6	6	5	6	13	13		0	0.134615	0.24359	0.301282	0	0	0	0	0	0	0	0	0		0	0	0	0	0.282051	0.365385	0.358974	0.416667	0.461538	0.474359	0.378205	0.173077	0		0	0	0	0	0	0.365385	0.358974	0.416667
1	22:14:00	23:15:00	06:14:00	07:15:00	22	23	6	7	5	6	13	14		0	0.134615	0.24359	0.301282	0	0	0	0	0	0	0	0	0		0	0	0	0	0.282051	0.365385	0.358974	0.416667	0.461538	0.474359	0.378205	0.173077	0.0833333		0	0	0	0	0	0.365385	0.358974	0.416667
1	23:25:00	23:26:00	06:25:00	07:27:00	23	23	6	7	6	6	13	14		0	0.134615	0.24359	0.301282	0.371795	0	0	0	0	0	0	0	0		0	0	0	0	0	0.365385	0.358974	0.416667	0.461538	0.474359	0.378205	0.173077	0.0833333		0	0	0	0	0	0.365385	0.358974	0.416667
1	22:17:00	23:18:00	07:17:00	07:18:00	22	23	7	7	5	6	14	14		0	0.134615	0.24359	0.301282	0	0	0	0	0	0	0	0	0		0	0	0	0	0.282051	0.365385	0.358974	0.416667	0.461538	0.474359	0.378205	0.173077	0.0833333		0	0	0	0	0	0.365385	0.358974	0.416667
1	22:31:00	23:32:00	07:31:00	07:38:00	22	23	7	7	5	6	14	14		0	0.134615	0.24359	0.301282	0	0	0	0	0	0	0	0	0		0	0	0	0	0.282051	0.365385	0.358974	0.416667	0.461538	0.474359	0.378205	0.173077	0.0833333		0	0	0	0	0	0.365385	0.358974	0.416667
1	22:37:00	23:38:00	06:38:00	06:44:00	22	23	6	6	5	6	13	13		0	0.134615	0.24359	0.301282	0	0	0	0	0	0	0	0	0		0	0	0	0	0.282051	0.365385	0.358974	0.416667	0.461538	0.474359	0.378205	0.173077	0		0	0	0	0	0	0.365385	0.358974	0.416667
1	20:00:00	20:01:00	06:00:00	06:01:00	20	20	6	6	3	3	13	13		0	0.134615	0	0	0	0	0	0	0	0	0	0	0		0	0	0.294872	0.282051	0.282051	0.365385	0.358974	0.416667	0.461538	0.474359	0.378205	0.173077	0		0	0	0.294872	0.282051	0.282051	0.365385	0.358974	0.416667
1	01:00:00	01:11:00	04:00:00	04:01:00	1	1	4	4	8	8	11	11		0	0.134615	0.24359	0.301282	0.371795	0.461538	0.512821	0	0	0	0	0.423077	0.179487		0	0	0	0	0	0	0	0.416667	0.461538	0.474359	0	0	0		0	0	0	0	0	0	0	0.416667
1	20:00:00	22:01:00	06:00:00	06:01:00	20	22	6	6	3	5	13	13		0	0.134615	0	0	0	0	0	0	0	0	0	0	0		0	0	0.294872	0.282051	0.282051	0.365385	0.358974	0.416667	0.461538	0.474359	0.378205	0.173077	0		0	0	0	0	0.282051	0.365385	0.358974	0.416667
1	19:00:00	21:01:00	06:00:00	06:01:00	19	21	6	6	2	4	13	13		0	0	0	0	0	0	0	0	0	0	0	0	0		0	0.134615	0.294872	0.282051	0.282051	0.365385	0.358974	0.416667	0.461538	0.474359	0.378205	0.173077	0		0	0	0	0.282051	0.282051	0.365385	0.358974	0.416667
1	20:00:00	22:01:00	06:00:00	06:01:00	20	22	6	6	3	5	13	13		0	0.134615	0	0	0	0	0	0	0	0	0	0	0		0	0	0.294872	0.282051	0.282051	0.365385	0.358974	0.416667	0.461538	0.474359	0.378205	0.173077	0		0	0	0	0	0.282051	0.365385	0.358974	0.416667
1	02:00:00	02:01:00	09:00:00	09:01:00	2	2	9	9	9	9	16	16		0	0.134615	0.24359	0.301282	0.371795	0.461538	0.512821	0.647436	0	0	0	0	0		0	0	0	0	0	0	0	0	0.461538	0.474359	0.378205	0.173077	0.0833333		0	0	0	0	0	0	0	0
0					0	0	0	0	7	7	7	7		0	0.134615	0.24359	0.301282	0.371795	0.461538	0	0.647436	0.512821	0.653846	0.352564	0.423077	0.179487		0	0	0	0	0	0	0	0	0	0	0	0	0		0	0	0	0	0	0	0	0
1	19:00:00	21:46:00	06:00:00	06:06:00	19	21	6	6	2	4	13	13		0	0	0	0	0	0	0	0	0	0	0	0	0		0	0.134615	0.294872	0.282051	0.282051	0.365385	0.358974	0.416667	0.461538	0.474359	0.378205	0.173077	0		0	0	0	0.282051	0.282051	0.365385	0.358974	0.416667
1	18:00:00	00:01:00	06:00:00	06:01:00	18	0	6	6	1	7	13	13		0	0	0	0	0	0	0	0	0	0	0	0	0		0	0.134615	0.294872	0.282051	0.282051	0.365385	0.358974	0.416667	0.461538	0.474359	0.378205	0.173077	0		0	0	0	0	0	0	0.358974	0.416667
1	18:00:00	21:01:00	07:00:00	07:01:00	18	21	7	7	1	4	14	14		0	0	0	0	0	0	0	0	0	0	0	0	0		0	0.134615	0.294872	0.282051	0.282051	0.365385	0.358974	0.416667	0.461538	0.474359	0.378205	0.173077	0.0833333		0	0	0	0.282051	0.282051	0.365385	0.358974	0.416667
1	19:00:00	21:01:00	06:00:00	06:01:00	19	21	6	6	2	4	13	13		0	0	0	0	0	0	0	0	0	0	0	0	0		0	0.134615	0.294872	0.282051	0.282051	0.365385	0.358974	0.416667	0.461538	0.474359	0.378205	0.173077	0		0	0	0	0.282051	0.282051	0.365385	0.358974	0.416667
1	21:00:00	01:01:00	08:00:00	08:01:00	21	1	8	8	4	8	15	15		0	0.134615	0.24359	0	0	0	0	0	0	0	0	0	0		0	0	0	0.282051	0.282051	0.365385	0.358974	0.416667	0.461538	0.474359	0.378205	0.173077	0.0833333		0	0	0	0	0	0	0	0.416667
0					0	0	0	0	7	7	7	7		0	0.134615	0.24359	0.301282	0.371795	0.461538	0	0.647436	0.512821	0.653846	0.352564	0.423077	0.179487		0	0	0	0	0	0	0	0	0	0	0	0	0		0	0	0	0	0	0	0	0
1	22:00:00	23:01:00	06:00:00	06:01:00	22	23	6	6	5	6	13	13		0	0.134615	0.24359	0.301282	0	0	0	0	0	0	0	0	0		0	0	0	0	0.282051	0.365385	0.358974	0.416667	0.461538	0.474359	0.378205	0.173077	0		0	0	0	0	0	0.365385	0.358974	0.416667
1	20:00:00	22:01:00	06:00:00	06:01:00	20	22	6	6	3	5	13	13		0	0.134615	0	0	0	0	0	0	0	0	0	0	0		0	0	0.294872	0.282051	0.282051	0.365385	0.358974	0.416667	0.461538	0.474359	0.378205	0.173077	0		0	0	0	0	0.282051	0.365385	0.358974	0.416667
1	19:17:00	20:01:00	06:00:00	06:01:00	19	20	6	6	2	3	13	13		0	0	0	0	0	0	0	0	0	0	0	0	0		0	0.134615	0.294872	0.282051	0.282051	0.365385	0.358974	0.416667	0.461538	0.474359	0.378205	0.173077	0		0	0	0.294872	0.282051	0.282051	0.365385	0.358974	0.416667
1	20:00:00	21:01:00	07:00:00	07:42:00	20	21	7	7	3	4	14	14		0	0.134615	0	0	0	0	0	0	0	0	0	0	0		0	0	0.294872	0.282051	0.282051	0.365385	0.358974	0.416667	0.461538	0.474359	0.378205	0.173077	0.0833333		0	0	0	0.282051	0.282051	0.365385	0.358974	0.416667
1	22:00:00	23:01:00	08:00:00	08:01:00	22	23	8	8	5	6	15	15		0	0.134615	0.24359	0.301282	0	0	0	0	0	0	0	0	0		0	0	0	0	0.282051	0.365385	0.358974	0.416667	0.461538	0.474359	0.378205	0.173077	0.0833333		0	0	0	0	0	0.365385	0.358974	0.416667
0					0	0	0	0	7	7	7	7		0	0.134615	0.24359	0.301282	0.371795	0.461538	0	0.647436	0.512821	0.653846	0.352564	0.423077	0.179487		0	0	0	0	0	0	0	0	0	0	0	0	0		0	0	0	0	0	0	0	0
1	20:00:00	21:02:00	07:00:00	07:01:00	20	21	7	7	3	4	14	14		0	0.134615	0	0	0	0	0	0	0	0	0	0	0		0	0	0.294872	0.282051	0.282051	0.365385	0.358974	0.416667	0.461538	0.474359	0.378205	0.173077	0.0833333		0	0	0	0.282051	0.282051	0.365385	0.358974	0.416667
1	19:00:00	19:01:00	08:00:00	08:31:00	19	19	8	8	2	2	15	15		0	0	0	0	0	0	0	0	0	0	0	0	0		0	0.134615	0.294872	0.282051	0.282051	0.365385	0.358974	0.416667	0.461538	0.474359	0.378205	0.173077	0.0833333		0	0.134615	0.294872	0.282051	0.282051	0.365385	0.358974	0.416667
1	19:00:00	20:01:00	06:00:00	06:01:00	19	20	6	6	2	3	13	13		0	0	0	0	0	0	0	0	0	0	0	0	0		0	0.134615	0.294872	0.282051	0.282051	0.365385	0.358974	0.416667	0.461538	0.474359	0.378205	0.173077	0		0	0	0.294872	0.282051	0.282051	0.365385	0.358974	0.416667
1	20:10:00	22:36:00	07:02:00	07:16:00	20	22	7	7	3	5	14	14		0	0.134615	0	0	0	0	0	0	0	0	0	0	0		0	0	0.294872	0.282051	0.282051	0.365385	0.358974	0.416667	0.461538	0.474359	0.378205	0.173077	0.0833333		0	0	0	0	0.282051	0.365385	0.358974	0.416667
1	21:00:00	22:01:00	06:00:00	06:01:00	21	22	6	6	4	5	13	13		0	0.134615	0.24359	0	0	0	0	0	0	0	0	0	0		0	0	0	0.282051	0.282051	0.365385	0.358974	0.416667	0.461538	0.474359	0.378205	0.173077	0		0	0	0	0	0.282051	0.365385	0.358974	0.416667
1	22:40:00	22:59:00	06:41:00	07:42:00	22	22	6	7	5	5	13	14		0	0.134615	0.24359	0.301282	0	0	0	0	0	0	0	0	0		0	0	0	0	0.282051	0.365385	0.358974	0.416667	0.461538	0.474359	0.378205	0.173077	0.0833333		0	0	0	0	0.282051	0.365385	0.358974	0.416667
1	20:08:00	22:09:00	06:08:00	07:09:00	20	22	6	7	3	5	13	14		0	0.134615	0	0	0	0	0	0	0	0	0	0	0		0	0	0.294872	0.282051	0.282051	0.365385	0.358974	0.416667	0.461538	0.474359	0.378205	0.173077	0.0833333		0	0	0	0	0.282051	0.365385	0.358974	0.416667
1	22:00:00	23:01:00	07:00:00	08:01:00	22	23	7	8	5	6	14	15		0	0.134615	0.24359	0.301282	0	0	0	0	0	0	0	0	0		0	0	0	0	0.282051	0.365385	0.358974	0.416667	0.461538	0.474359	0.378205	0.173077	0.0833333		0	0	0	0	0	0.365385	0.358974	0.416667
1	20:00:00	22:01:00	06:00:00	06:01:00	20	22	6	6	3	5	13	13		0	0.134615	0	0	0	0	0	0	0	0	0	0	0		0	0	0.294872	0.282051	0.282051	0.365385	0.358974	0.416667	0.461538	0.474359	0.378205	0.173077	0		0	0	0	0	0.282051	0.365385	0.358974	0.416667
1	20:00:00	22:01:00	06:00:00	06:01:00	20	22	6	6	3	5	13	13		0	0.134615	0	0	0	0	0	0	0	0	0	0	0		0	0	0.294872	0.282051	0.282051	0.365385	0.358974	0.416667	0.461538	0.474359	0.378205	0.173077	0		0	0	0	0	0.282051	0.365385	0.358974	0.416667
1	19:00:00	20:01:00	06:00:00	06:01:00	19	20	6	6	2	3	13	13		0	0	0	0	0	0	0	0	0	0	0	0	0		0	0.134615	0.294872	0.282051	0.282051	0.365385	0.358974	0.416667	0.461538	0.474359	0.378205	0.173077	0		0	0	0.294872	0.282051	0.282051	0.365385	0.358974	0.416667
1	23:00:00	23:01:00	07:00:00	07:31:00	23	23	7	7	6	6	14	14		0	0.134615	0.24359	0.301282	0.371795	0	0	0	0	0	0	0	0		0	0	0	0	0	0.365385	0.358974	0.416667	0.461538	0.474359	0.378205	0.173077	0.0833333		0	0	0	0	0	0.365385	0.358974	0.416667
1	19:00:00	22:01:00	07:00:00	07:01:00	19	22	7	7	2	5	14	14		0	0	0	0	0	0	0	0	0	0	0	0	0		0	0.134615	0.294872	0.282051	0.282051	0.365385	0.358974	0.416667	0.461538	0.474359	0.378205	0.173077	0.0833333		0	0	0	0	0.282051	0.365385	0.358974	0.416667
1	21:00:00	21:01:00	06:00:00	06:01:00	21	21	6	6	4	4	13	13		0	0.134615	0.24359	0	0	0	0	0	0	0	0	0	0		0	0	0	0.282051	0.282051	0.365385	0.358974	0.416667	0.461538	0.474359	0.378205	0.173077	0		0	0	0	0.282051	0.282051	0.365385	0.358974	0.416667
1	22:00:00	22:01:00	07:00:00	07:01:00	22	22	7	7	5	5	14	14		0	0.134615	0.24359	0.301282	0	0	0	0	0	0	0	0	0		0	0	0	0	0.282051	0.365385	0.358974	0.416667	0.461538	0.474359	0.378205	0.173077	0.0833333		0	0	0	0	0.282051	0.365385	0.358974	0.416667
1	19:00:00	22:01:00	06:00:00	06:01:00	19	22	6	6	2	5	13	13		0	0	0	0	0	0	0	0	0	0	0	0	0		0	0.134615	0.294872	0.282051	0.282051	0.365385	0.358974	0.416667	0.461538	0.474359	0.378205	0.173077	0		0	0	0	0	0.282051	0.365385	0.358974	0.416667
1	21:00:00	22:01:00	07:08:00	07:11:00	21	22	7	7	4	5	14	14		0	0.134615	0.24359	0	0	0	0	0	0	0	0	0	0		0	0	0	0.282051	0.282051	0.365385	0.358974	0.416667	0.461538	0.474359	0.378205	0.173077	0.0833333		0	0	0	0	0.282051	0.365385	0.358974	0.416667
1	19:00:00	20:01:00	08:00:00	08:01:00	19	20	8	8	2	3	15	15		0	0	0	0	0	0	0	0	0	0	0	0	0		0	0.134615	0.294872	0.282051	0.282051	0.365385	0.358974	0.416667	0.461538	0.474359	0.378205	0.173077	0.0833333		0	0	0.294872	0.282051	0.282051	0.365385	0.358974	0.416667
1	19:00:00	20:01:00	07:00:00	07:01:00	19	20	7	7	2	3	14	14		0	0	0	0	0	0	0	0	0	0	0	0	0		0	0.134615	0.294872	0.282051	0.282051	0.365385	0.358974	0.416667	0.461538	0.474359	0.378205	0.173077	0.0833333		0	0	0.294872	0.282051	0.282051	0.365385	0.358974	0.416667
1	19:00:00	21:31:00	07:00:00	07:01:00	19	21	7	7	2	4	14	14		0	0	0	0	0	0	0	0	0	0	0	0	0		0	0.134615	0.294872	0.282051	0.282051	0.365385	0.358974	0.416667	0.461538	0.474359	0.378205	0.173077	0.0833333		0	0	0	0.282051	0.282051	0.365385	0.358974	0.416667
1	19:00:00	22:01:00	06:00:00	06:01:00	19	22	6	6	2	5	13	13		0	0	0	0	0	0	0	0	0	0	0	0	0		0	0.134615	0.294872	0.282051	0.282051	0.365385	0.358974	0.416667	0.461538	0.474359	0.378205	0.173077	0		0	0	0	0	0.282051	0.365385	0.358974	0.416667
1	22:00:00	02:01:00	08:00:00	08:31:00	22	2	8	8	5	9	15	15		0	0.134615	0.24359	0.301282	0	0	0	0	0	0	0	0	0		0	0	0	0	0.282051	0.365385	0.358974	0.416667	0.461538	0.474359	0.378205	0.173077	0.0833333		0	0	0	0	0	0	0	0
1	19:00:00	21:01:00	05:00:00	05:01:00	19	21	5	5	2	4	12	12		0	0	0	0	0	0	0	0	0	0	0	0	0.179487		0	0.134615	0.294872	0.282051	0.282051	0.365385	0.358974	0.416667	0.461538	0.474359	0.378205	0	0		0	0	0	0.282051	0.282051	0.365385	0.358974	0.416667
1	22:00:00	22:01:00	06:00:00	06:01:00	22	22	6	6	5	5	13	13		0	0.134615	0.24359	0.301282	0	0	0	0	0	0	0	0	0		0	0	0	0	0.282051	0.365385	0.358974	0.416667	0.461538	0.474359	0.378205	0.173077	0		0	0	0	0	0.282051	0.365385	0.358974	0.416667
1	20:00:00	20:31:00	06:00:00	06:01:00	20	20	6	6	3	3	13	13		0	0.134615	0	0	0	0	0	0	0	0	0	0	0		0	0	0.294872	0.282051	0.282051	0.365385	0.358974	0.416667	0.461538	0.474359	0.378205	0.173077	0		0	0	0.294872	0.282051	0.282051	0.365385	0.358974	0.416667
1	19:00:00	21:01:00	08:00:00	08:01:00	19	21	8	8	2	4	15	15		0	0	0	0	0	0	0	0	0	0	0	0	0		0	0.134615	0.294872	0.282051	0.282051	0.365385	0.358974	0.416667	0.461538	0.474359	0.378205	0.173077	0.0833333		0	0	0	0.282051	0.282051	0.365385	0.358974	0.416667
1	20:30:00	21:01:00	06:00:00	06:01:00	20	21	6	6	3	4	13	13		0	0.134615	0	0	0	0	0	0	0	0	0	0	0		0	0	0.294872	0.282051	0.282051	0.365385	0.358974	0.416667	0.461538	0.474359	0.378205	0.173077	0		0	0	0	0.282051	0.282051	0.365385	0.358974	0.416667
1	19:00:00	21:01:00	07:00:00	07:54:00	19	21	7	7	2	4	14	14		0	0	0	0	0	0	0	0	0	0	0	0	0		0	0.134615	0.294872	0.282051	0.282051	0.365385	0.358974	0.416667	0.461538	0.474359	0.378205	0.173077	0.0833333		0	0	0	0.282051	0.282051	0.365385	0.358974	0.416667
1	22:00:00	23:01:00	07:00:00	07:01:00	22	23	7	7	5	6	14	14		0	0.134615	0.24359	0.301282	0	0	0	0	0	0	0	0	0		0	0	0	0	0.282051	0.365385	0.358974	0.416667	0.461538	0.474359	0.378205	0.173077	0.0833333		0	0	0	0	0	0.365385	0.358974	0.416667
1	23:00:00	00:01:00	08:00:00	08:01:00	23	0	8	8	6	7	15	15		0	0.134615	0.24359	0.301282	0.371795	0	0	0	0	0	0	0	0		0	0	0	0	0	0.365385	0.358974	0.416667	0.461538	0.474359	0.378205	0.173077	0.0833333		0	0	0	0	0	0	0.358974	0.416667
1	19:00:00	20:01:00	05:30:00	05:31:00	19	20	5	5	2	3	12	12		0	0	0	0	0	0	0	0	0	0	0	0	0.179487		0	0.134615	0.294872	0.282051	0.282051	0.365385	0.358974	0.416667	0.461538	0.474359	0.378205	0	0		0	0	0.294872	0.282051	0.282051	0.365385	0.358974	0.416667
1	19:00:00	20:01:00	06:00:00	06:01:00	19	20	6	6	2	3	13	13		0	0	0	0	0	0	0	0	0	0	0	0	0		0	0.134615	0.294872	0.282051	0.282051	0.365385	0.358974	0.416667	0.461538	0.474359	0.378205	0.173077	0		0	0	0.294872	0.282051	0.282051	0.365385	0.358974	0.416667
1	19:00:00	20:01:00	07:00:00	07:01:00	19	20	7	7	2	3	14	14		0	0	0	0	0	0	0	0	0	0	0	0	0		0	0.134615	0.294872	0.282051	0.282051	0.365385	0.358974	0.416667	0.461538	0.474359	0.378205	0.173077	0.0833333		0	0	0.294872	0.282051	0.282051	0.365385	0.358974	0.416667
1	19:00:00	20:01:00	07:00:00	07:01:00	19	20	7	7	2	3	14	14		0	0	0	0	0	0	0	0	0	0	0	0	0		0	0.134615	0.294872	0.282051	0.282051	0.365385	0.358974	0.416667	0.461538	0.474359	0.378205	0.173077	0.0833333		0	0	0.294872	0.282051	0.282051	0.365385	0.358974	0.416667
1	19:00:00	19:31:00	07:00:00	07:01:00	19	19	7	7	2	2	14	14		0	0	0	0	0	0	0	0	0	0	0	0	0		0	0.134615	0.294872	0.282051	0.282051	0.365385	0.358974	0.416667	0.461538	0.474359	0.378205	0.173077	0.0833333		0	0.134615	0.294872	0.282051	0.282051	0.365385	0.358974	0.416667
1	21:00:00	21:31:00	10:00:00	10:31:00	21	21	10	10	4	4	17	17		0	0.134615	0.24359	0	0	0	0	0	0	0	0	0	0		0	0	0	0.282051	0.282051	0.365385	0.358974	0.416667	0.461538	0.474359	0.378205	0.173077	0.0833333		0	0	0	0.282051	0.282051	0.365385	0.358974	0.416667
1	22:00:00	23:01:00	06:00:00	06:01:00	22	23	6	6	5	6	13	13		0	0.134615	0.24359	0.301282	0	0	0	0	0	0	0	0	0		0	0	0	0	0.282051	0.365385	0.358974	0.416667	0.461538	0.474359	0.378205	0.173077	0		0	0	0	0	0	0.365385	0.358974	0.416667
1	21:25:00	22:26:00	06:25:00	06:29:00	21	22	6	6	4	5	13	13		0	0.134615	0.24359	0	0	0	0	0	0	0	0	0	0		0	0	0	0.282051	0.282051	0.365385	0.358974	0.416667	0.461538	0.474359	0.378205	0.173077	0		0	0	0	0	0.282051	0.365385	0.358974	0.416667
1	18:00:00	19:01:00	05:00:00	06:15:00	18	19	5	6	1	2	12	13		0	0	0	0	0	0	0	0	0	0	0	0	0		0	0.134615	0.294872	0.282051	0.282051	0.365385	0.358974	0.416667	0.461538	0.474359	0.378205	0.173077	0		0	0.134615	0.294872	0.282051	0.282051	0.365385	0.358974	0.416667
1	23:00:00	23:31:00	06:00:00	06:01:00	23	23	6	6	6	6	13	13		0	0.134615	0.24359	0.301282	0.371795	0	0	0	0	0	0	0	0		0	0	0	0	0	0.365385	0.358974	0.416667	0.461538	0.474359	0.378205	0.173077	0		0	0	0	0	0	0.365385	0.358974	0.416667
1	19:00:00	20:01:00	07:00:00	07:01:00	19	20	7	7	2	3	14	14		0	0	0	0	0	0	0	0	0	0	0	0	0		0	0.134615	0.294872	0.282051	0.282051	0.365385	0.358974	0.416667	0.461538	0.474359	0.378205	0.173077	0.0833333		0	0	0.294872	0.282051	0.282051	0.365385	0.358974	0.416667
1	19:00:00	20:01:00	06:00:00	06:01:00	19	20	6	6	2	3	13	13		0	0	0	0	0	0	0	0	0	0	0	0	0		0	0.134615	0.294872	0.282051	0.282051	0.365385	0.358974	0.416667	0.461538	0.474359	0.378205	0.173077	0		0	0	0.294872	0.282051	0.282051	0.365385	0.358974	0.416667
1	19:00:00	20:01:00	08:00:00	08:01:00	19	20	8	8	2	3	15	15		0	0	0	0	0	0	0	0	0	0	0	0	0		0	0.134615	0.294872	0.282051	0.282051	0.365385	0.358974	0.416667	0.461538	0.474359	0.378205	0.173077	0.0833333		0	0	0.294872	0.282051	0.282051	0.365385	0.358974	0.416667
1	19:00:00	21:01:00	08:00:00	08:01:00	19	21	8	8	2	4	15	15		0	0	0	0	0	0	0	0	0	0	0	0	0		0	0.134615	0.294872	0.282051	0.282051	0.365385	0.358974	0.416667	0.461538	0.474359	0.378205	0.173077	0.0833333		0	0	0	0.282051	0.282051	0.365385	0.358974	0.416667
1	19:00:00	20:01:00	06:00:00	06:01:00	19	20	6	6	2	3	13	13		0	0	0	0	0	0	0	0	0	0	0	0	0		0	0.134615	0.294872	0.282051	0.282051	0.365385	0.358974	0.416667	0.461538	0.474359	0.378205	0.173077	0		0	0	0.294872	0.282051	0.282051	0.365385	0.358974	0.416667
1	19:00:00	01:01:00	10:00:00	10:01:00	19	1	10	10	2	8	17	17		0	0	0	0	0	0	0	0	0	0	0	0	0		0	0.134615	0.294872	0.282051	0.282051	0.365385	0.358974	0.416667	0.461538	0.474359	0.378205	0.173077	0.0833333		0	0	0	0	0	0	0	0.416667
1	18:00:00	19:01:00	04:00:00	04:01:00	18	19	4	4	1	2	11	11		0	0	0	0	0	0	0	0	0	0	0	0.423077	0.179487		0	0.134615	0.294872	0.282051	0.282051	0.365385	0.358974	0.416667	0.461538	0.474359	0	0	0		0	0.134615	0.294872	0.282051	0.282051	0.365385	0.358974	0.416667
1	20:20:00	22:46:00	06:15:00	07:26:00	20	22	6	7	3	5	13	14		0	0.134615	0	0	0	0	0	0	0	0	0	0	0		0	0	0.294872	0.282051	0.282051	0.365385	0.358974	0.416667	0.461538	0.474359	0.378205	0.173077	0.0833333		0	0	0	0	0.282051	0.365385	0.358974	0.416667
1	22:00:00	23:01:00	07:00:00	07:01:00	22	23	7	7	5	6	14	14		0	0.134615	0.24359	0.301282	0	0	0	0	0	0	0	0	0		0	0	0	0	0.282051	0.365385	0.358974	0.416667	0.461538	0.474359	0.378205	0.173077	0.0833333		0	0	0	0	0	0.365385	0.358974	0.416667
1	19:55:00	22:51:00	06:45:00	07:16:00	19	22	6	7	2	5	13	14		0	0	0	0	0	0	0	0	0	0	0	0	0		0	0.134615	0.294872	0.282051	0.282051	0.365385	0.358974	0.416667	0.461538	0.474359	0.378205	0.173077	0.0833333		0	0	0	0	0.282051	0.365385	0.358974	0.416667
1	21:00:00	22:01:00	08:00:00	08:01:00	21	22	8	8	4	5	15	15		0	0.134615	0.24359	0	0	0	0	0	0	0	0	0	0		0	0	0	0.282051	0.282051	0.365385	0.358974	0.416667	0.461538	0.474359	0.378205	0.173077	0.0833333		0	0	0	0	0.282051	0.365385	0.358974	0.416667
1	19:00:00	20:01:00	07:00:00	07:01:00	19	20	7	7	2	3	14	14		0	0	0	0	0	0	0	0	0	0	0	0	0		0	0.134615	0.294872	0.282051	0.282051	0.365385	0.358974	0.416667	0.461538	0.474359	0.378205	0.173077	0.0833333		0	0	0.294872	0.282051	0.282051	0.365385	0.358974	0.416667
1	21:00:00	22:01:00	06:00:00	06:01:00	21	22	6	6	4	5	13	13		0	0.134615	0.24359	0	0	0	0	0	0	0	0	0	0		0	0	0	0.282051	0.282051	0.365385	0.358974	0.416667	0.461538	0.474359	0.378205	0.173077	0		0	0	0	0	0.282051	0.365385	0.358974	0.416667
1	20:00:00	20:01:00	06:00:00	06:01:00	20	20	6	6	3	3	13	13		0	0.134615	0	0	0	0	0	0	0	0	0	0	0		0	0	0.294872	0.282051	0.282051	0.365385	0.358974	0.416667	0.461538	0.474359	0.378205	0.173077	0		0	0	0.294872	0.282051	0.282051	0.365385	0.358974	0.416667
1	19:00:00	20:01:00	07:00:00	07:01:00	19	20	7	7	2	3	14	14		0	0	0	0	0	0	0	0	0	0	0	0	0		0	0.134615	0.294872	0.282051	0.282051	0.365385	0.358974	0.416667	0.461538	0.474359	0.378205	0.173077	0.0833333		0	0	0.294872	0.282051	0.282051	0.365385	0.358974	0.416667
1	20:36:00	22:37:00	06:36:00	07:37:00	20	22	6	7	3	5	13	14		0	0.134615	0	0	0	0	0	0	0	0	0	0	0		0	0	0.294872	0.282051	0.282051	0.365385	0.358974	0.416667	0.461538	0.474359	0.378205	0.173077	0.0833333		0	0	0	0	0.282051	0.365385	0.358974	0.416667
1	19:38:00	20:39:00	07:38:00	08:39:00	19	20	7	8	2	3	14	15		0	0	0	0	0	0	0	0	0	0	0	0	0		0	0.134615	0.294872	0.282051	0.282051	0.365385	0.358974	0.416667	0.461538	0.474359	0.378205	0.173077	0.0833333		0	0	0.294872	0.282051	0.282051	0.365385	0.358974	0.416667
1	20:40:00	22:41:00	06:40:00	06:41:00	20	22	6	6	3	5	13	13		0	0.134615	0	0	0	0	0	0	0	0	0	0	0		0	0	0.294872	0.282051	0.282051	0.365385	0.358974	0.416667	0.461538	0.474359	0.378205	0.173077	0		0	0	0	0	0.282051	0.365385	0.358974	0.416667
1	19:43:00	22:44:00	06:43:00	07:44:00	19	22	6	7	2	5	13	14		0	0	0	0	0	0	0	0	0	0	0	0	0		0	0.134615	0.294872	0.282051	0.282051	0.365385	0.358974	0.416667	0.461538	0.474359	0.378205	0.173077	0.0833333		0	0	0	0	0.282051	0.365385	0.358974	0.416667
1	20:14:00	23:15:00	05:15:00	07:16:00	20	23	5	7	3	6	12	14		0	0.134615	0	0	0	0	0	0	0	0	0	0	0		0	0	0.294872	0.282051	0.282051	0.365385	0.358974	0.416667	0.461538	0.474359	0.378205	0.173077	0.0833333		0	0	0	0	0	0.365385	0.358974	0.416667
1	19:07:00	22:08:00	06:07:00	07:08:00	19	22	6	7	2	5	13	14		0	0	0	0	0	0	0	0	0	0	0	0	0		0	0.134615	0.294872	0.282051	0.282051	0.365385	0.358974	0.416667	0.461538	0.474359	0.378205	0.173077	0.0833333		0	0	0	0	0.282051	0.365385	0.358974	0.416667
1	20:35:00	22:36:00	05:35:00	07:36:00	20	22	5	7	3	5	12	14		0	0.134615	0	0	0	0	0	0	0	0	0	0	0		0	0	0.294872	0.282051	0.282051	0.365385	0.358974	0.416667	0.461538	0.474359	0.378205	0.173077	0.0833333		0	0	0	0	0.282051	0.365385	0.358974	0.416667
1	22:49:00	23:51:00	05:50:00	06:51:00	22	23	5	6	5	6	12	13		0	0.134615	0.24359	0.301282	0	0	0	0	0	0	0	0	0		0	0	0	0	0.282051	0.365385	0.358974	0.416667	0.461538	0.474359	0.378205	0.173077	0		0	0	0	0	0	0.365385	0.358974	0.416667
1	20:56:00	23:57:00	06:56:00	06:57:00	20	23	6	6	3	6	13	13		0	0.134615	0	0	0	0	0	0	0	0	0	0	0		0	0	0.294872	0.282051	0.282051	0.365385	0.358974	0.416667	0.461538	0.474359	0.378205	0.173077	0		0	0	0	0	0	0.365385	0.358974	0.416667
1	20:27:00	21:28:00	05:27:00	05:28:00	20	21	5	5	3	4	12	12		0	0.134615	0	0	0	0	0	0	0	0	0	0	0.179487		0	0	0.294872	0.282051	0.282051	0.365385	0.358974	0.416667	0.461538	0.474359	0.378205	0	0		0	0	0	0.282051	0.282051	0.365385	0.358974	0.416667
1	20:16:00	23:17:00	05:16:00	06:17:00	20	23	5	6	3	6	12	13		0	0.134615	0	0	0	0	0	0	0	0	0	0	0		0	0	0.294872	0.282051	0.282051	0.365385	0.358974	0.416667	0.461538	0.474359	0.378205	0.173077	0		0	0	0	0	0	0.365385	0.358974	0.416667
1	19:39:00	22:40:00	05:39:00	06:40:00	19	22	5	6	2	5	12	13		0	0	0	0	0	0	0	0	0	0	0	0	0		0	0.134615	0.294872	0.282051	0.282051	0.365385	0.358974	0.416667	0.461538	0.474359	0.378205	0.173077	0		0	0	0	0	0.282051	0.365385	0.358974	0.416667
1	19:16:00	21:18:00	06:17:00	07:18:00	19	21	6	7	2	4	13	14		0	0	0	0	0	0	0	0	0	0	0	0	0		0	0.134615	0.294872	0.282051	0.282051	0.365385	0.358974	0.416667	0.461538	0.474359	0.378205	0.173077	0.0833333		0	0	0	0.282051	0.282051	0.365385	0.358974	0.416667
1	20:36:00	22:37:00	07:36:00	07:38:00	20	22	7	7	3	5	14	14		0	0.134615	0	0	0	0	0	0	0	0	0	0	0		0	0	0.294872	0.282051	0.282051	0.365385	0.358974	0.416667	0.461538	0.474359	0.378205	0.173077	0.0833333		0	0	0	0	0.282051	0.365385	0.358974	0.416667
1	20:45:00	21:46:00	05:45:00	06:46:00	20	21	5	6	3	4	12	13		0	0.134615	0	0	0	0	0	0	0	0	0	0	0		0	0	0.294872	0.282051	0.282051	0.365385	0.358974	0.416667	0.461538	0.474359	0.378205	0.173077	0		0	0	0	0.282051	0.282051	0.365385	0.358974	0.416667
1	19:20:00	20:21:00	05:21:00	08:22:00	19	20	5	8	2	3	12	15		0	0	0	0	0	0	0	0	0	0	0	0	0		0	0.134615	0.294872	0.282051	0.282051	0.365385	0.358974	0.416667	0.461538	0.474359	0.378205	0.173077	0.0833333		0	0	0.294872	0.282051	0.282051	0.365385	0.358974	0.416667
1	19:18:00	21:19:00	05:18:00	07:19:00	19	21	5	7	2	4	12	14		0	0	0	0	0	0	0	0	0	0	0	0	0		0	0.134615	0.294872	0.282051	0.282051	0.365385	0.358974	0.416667	0.461538	0.474359	0.378205	0.173077	0.0833333		0	0	0	0.282051	0.282051	0.365385	0.358974	0.416667
1	20:25:00	22:26:00	06:25:00	07:26:00	20	22	6	7	3	5	13	14		0	0.134615	0	0	0	0	0	0	0	0	0	0	0		0	0	0.294872	0.282051	0.282051	0.365385	0.358974	0.416667	0.461538	0.474359	0.378205	0.173077	0.0833333		0	0	0	0	0.282051	0.365385	0.358974	0.416667
1	20:49:00	22:50:00	05:49:00	07:52:00	20	22	5	7	3	5	12	14		0	0.134615	0	0	0	0	0	0	0	0	0	0	0		0	0	0.294872	0.282051	0.282051	0.365385	0.358974	0.416667	0.461538	0.474359	0.378205	0.173077	0.0833333		0	0	0	0	0.282051	0.365385	0.358974	0.416667
1	19:39:00	20:40:00	05:39:00	06:40:00	19	20	5	6	2	3	12	13		0	0	0	0	0	0	0	0	0	0	0	0	0		0	0.134615	0.294872	0.282051	0.282051	0.365385	0.358974	0.416667	0.461538	0.474359	0.378205	0.173077	0		0	0	0.294872	0.282051	0.282051	0.365385	0.358974	0.416667
1	19:28:00	21:29:00	06:28:00	07:29:00	19	21	6	7	2	4	13	14		0	0	0	0	0	0	0	0	0	0	0	0	0		0	0.134615	0.294872	0.282051	0.282051	0.365385	0.358974	0.416667	0.461538	0.474359	0.378205	0.173077	0.0833333		0	0	0	0.282051	0.282051	0.365385	0.358974	0.416667
1	19:25:00	21:26:00	07:26:00	07:27:00	19	21	7	7	2	4	14	14		0	0	0	0	0	0	0	0	0	0	0	0	0		0	0.134615	0.294872	0.282051	0.282051	0.365385	0.358974	0.416667	0.461538	0.474359	0.378205	0.173077	0.0833333		0	0	0	0.282051	0.282051	0.365385	0.358974	0.416667
1	20:29:00	23:30:00	06:29:00	07:30:00	20	23	6	7	3	6	13	14		0	0.134615	0	0	0	0	0	0	0	0	0	0	0		0	0	0.294872	0.282051	0.282051	0.365385	0.358974	0.416667	0.461538	0.474359	0.378205	0.173077	0.0833333		0	0	0	0	0	0.365385	0.358974	0.416667
1	19:22:00	22:23:00	07:23:00	07:24:00	19	22	7	7	2	5	14	14		0	0	0	0	0	0	0	0	0	0	0	0	0		0	0.134615	0.294872	0.282051	0.282051	0.365385	0.358974	0.416667	0.461538	0.474359	0.378205	0.173077	0.0833333		0	0	0	0	0.282051	0.365385	0.358974	0.416667
1	20:42:00	23:43:00	05:42:00	07:43:00	20	23	5	7	3	6	12	14		0	0.134615	0	0	0	0	0	0	0	0	0	0	0		0	0	0.294872	0.282051	0.282051	0.365385	0.358974	0.416667	0.461538	0.474359	0.378205	0.173077	0.0833333		0	0	0	0	0	0.365385	0.358974	0.416667
1	19:30:00	21:31:00	06:31:00	07:32:00	19	21	6	7	2	4	13	14		0	0	0	0	0	0	0	0	0	0	0	0	0		0	0.134615	0.294872	0.282051	0.282051	0.365385	0.358974	0.416667	0.461538	0.474359	0.378205	0.173077	0.0833333		0	0	0	0.282051	0.282051	0.365385	0.358974	0.416667
1	20:28:00	21:29:00	06:28:00	07:29:00	20	21	6	7	3	4	13	14		0	0.134615	0	0	0	0	0	0	0	0	0	0	0		0	0	0.294872	0.282051	0.282051	0.365385	0.358974	0.416667	0.461538	0.474359	0.378205	0.173077	0.0833333		0	0	0	0.282051	0.282051	0.365385	0.358974	0.416667
1	23:45:00	23:46:00	05:45:00	07:46:00	23	23	5	7	6	6	12	14		0	0.134615	0.24359	0.301282	0.371795	0	0	0	0	0	0	0	0		0	0	0	0	0	0.365385	0.358974	0.416667	0.461538	0.474359	0.378205	0.173077	0.0833333		0	0	0	0	0	0.365385	0.358974	0.416667
1	20:49:00	22:50:00	04:50:00	06:51:00	20	22	4	6	3	5	11	13		0	0.134615	0	0	0	0	0	0	0	0	0	0	0		0	0	0.294872	0.282051	0.282051	0.365385	0.358974	0.416667	0.461538	0.474359	0.378205	0.173077	0		0	0	0	0	0.282051	0.365385	0.358974	0.416667
1	21:02:00	23:03:00	06:03:00	06:04:00	21	23	6	6	4	6	13	13		0	0.134615	0.24359	0	0	0	0	0	0	0	0	0	0		0	0	0	0.282051	0.282051	0.365385	0.358974	0.416667	0.461538	0.474359	0.378205	0.173077	0		0	0	0	0	0	0.365385	0.358974	0.416667
1	19:02:00	21:03:00	07:02:00	07:03:00	19	21	7	7	2	4	14	14		0	0	0	0	0	0	0	0	0	0	0	0	0		0	0.134615	0.294872	0.282051	0.282051	0.365385	0.358974	0.416667	0.461538	0.474359	0.378205	0.173077	0.0833333		0	0	0	0.282051	0.282051	0.365385	0.358974	0.416667
1	19:35:00	22:36:00	06:36:00	08:37:00	19	22	6	8	2	5	13	15		0	0	0	0	0	0	0	0	0	0	0	0	0		0	0.134615	0.294872	0.282051	0.282051	0.365385	0.358974	0.416667	0.461538	0.474359	0.378205	0.173077	0.0833333		0	0	0	0	0.282051	0.365385	0.358974	0.416667
1	20:15:00	22:17:00	05:16:00	06:17:00	20	22	5	6	3	5	12	13		0	0.134615	0	0	0	0	0	0	0	0	0	0	0		0	0	0.294872	0.282051	0.282051	0.365385	0.358974	0.416667	0.461538	0.474359	0.378205	0.173077	0		0	0	0	0	0.282051	0.365385	0.358974	0.416667
1	19:58:00	22:59:00	05:58:00	07:59:00	19	22	5	7	2	5	12	14		0	0	0	0	0	0	0	0	0	0	0	0	0		0	0.134615	0.294872	0.282051	0.282051	0.365385	0.358974	0.416667	0.461538	0.474359	0.378205	0.173077	0.0833333		0	0	0	0	0.282051	0.365385	0.358974	0.416667
1	19:36:00	21:37:00	06:36:00	06:37:00	19	21	6	6	2	4	13	13		0	0	0	0	0	0	0	0	0	0	0	0	0		0	0.134615	0.294872	0.282051	0.282051	0.365385	0.358974	0.416667	0.461538	0.474359	0.378205	0.173077	0		0	0	0	0.282051	0.282051	0.365385	0.358974	0.416667
1	19:19:00	21:20:00	05:20:00	07:21:00	19	21	5	7	2	4	12	14		0	0	0	0	0	0	0	0	0	0	0	0	0		0	0.134615	0.294872	0.282051	0.282051	0.365385	0.358974	0.416667	0.461538	0.474359	0.378205	0.173077	0.0833333		0	0	0	0.282051	0.282051	0.365385	0.358974	0.416667
1	20:41:00	22:42:00	06:41:00	07:42:00	20	22	6	7	3	5	13	14		0	0.134615	0	0	0	0	0	0	0	0	0	0	0		0	0	0.294872	0.282051	0.282051	0.365385	0.358974	0.416667	0.461538	0.474359	0.378205	0.173077	0.0833333		0	0	0	0	0.282051	0.365385	0.358974	0.416667
1	20:01:00	23:02:00	08:01:00	09:02:00	20	23	8	9	3	6	15	16		0	0.134615	0	0	0	0	0	0	0	0	0	0	0		0	0	0.294872	0.282051	0.282051	0.365385	0.358974	0.416667	0.461538	0.474359	0.378205	0.173077	0.0833333		0	0	0	0	0	0.365385	0.358974	0.416667
1	19:21:00	22:22:00	06:21:00	07:22:00	19	22	6	7	2	5	13	14		0	0	0	0	0	0	0	0	0	0	0	0	0		0	0.134615	0.294872	0.282051	0.282051	0.365385	0.358974	0.416667	0.461538	0.474359	0.378205	0.173077	0.0833333		0	0	0	0	0.282051	0.365385	0.358974	0.416667
1	19:42:00	22:43:00	06:42:00	07:43:00	19	22	6	7	2	5	13	14		0	0	0	0	0	0	0	0	0	0	0	0	0		0	0.134615	0.294872	0.282051	0.282051	0.365385	0.358974	0.416667	0.461538	0.474359	0.378205	0.173077	0.0833333		0	0	0	0	0.282051	0.365385	0.358974	0.416667
1	21:43:00	23:45:00	06:44:00	07:45:00	21	23	6	7	4	6	13	14		0	0.134615	0.24359	0	0	0	0	0	0	0	0	0	0		0	0	0	0.282051	0.282051	0.365385	0.358974	0.416667	0.461538	0.474359	0.378205	0.173077	0.0833333		0	0	0	0	0	0.365385	0.358974	0.416667
1	19:45:00	23:46:00	05:45:00	06:47:00	19	23	5	6	2	6	12	13		0	0	0	0	0	0	0	0	0	0	0	0	0		0	0.134615	0.294872	0.282051	0.282051	0.365385	0.358974	0.416667	0.461538	0.474359	0.378205	0.173077	0		0	0	0	0	0	0.365385	0.358974	0.416667
1	19:09:00	22:10:00	06:09:00	07:10:00	19	22	6	7	2	5	13	14		0	0	0	0	0	0	0	0	0	0	0	0	0		0	0.134615	0.294872	0.282051	0.282051	0.365385	0.358974	0.416667	0.461538	0.474359	0.378205	0.173077	0.0833333		0	0	0	0	0.282051	0.365385	0.358974	0.416667
1	21:00:00	22:02:00	05:01:00	07:02:00	21	22	5	7	4	5	12	14		0	0.134615	0.24359	0	0	0	0	0	0	0	0	0	0		0	0	0	0.282051	0.282051	0.365385	0.358974	0.416667	0.461538	0.474359	0.378205	0.173077	0.0833333		0	0	0	0	0.282051	0.365385	0.358974	0.416667
1	19:46:00	23:47:00	06:46:00	07:47:00	19	23	6	7	2	6	13	14		0	0	0	0	0	0	0	0	0	0	0	0	0		0	0.134615	0.294872	0.282051	0.282051	0.365385	0.358974	0.416667	0.461538	0.474359	0.378205	0.173077	0.0833333		0	0	0	0	0	0.365385	0.358974	0.416667
1	19:16:00	23:17:00	06:16:00	07:17:00	19	23	6	7	2	6	13	14		0	0	0	0	0	0	0	0	0	0	0	0	0		0	0.134615	0.294872	0.282051	0.282051	0.365385	0.358974	0.416667	0.461538	0.474359	0.378205	0.173077	0.0833333		0	0	0	0	0	0.365385	0.358974	0.416667
1	19:51:00	22:52:00	05:51:00	07:52:00	19	22	5	7	2	5	12	14		0	0	0	0	0	0	0	0	0	0	0	0	0		0	0.134615	0.294872	0.282051	0.282051	0.365385	0.358974	0.416667	0.461538	0.474359	0.378205	0.173077	0.0833333		0	0	0	0	0.282051	0.365385	0.358974	0.416667
1	19:05:00	21:06:00	05:05:00	07:06:00	19	21	5	7	2	4	12	14		0	0	0	0	0	0	0	0	0	0	0	0	0		0	0.134615	0.294872	0.282051	0.282051	0.365385	0.358974	0.416667	0.461538	0.474359	0.378205	0.173077	0.0833333		0	0	0	0.282051	0.282051	0.365385	0.358974	0.416667
1	19:08:00	21:09:00	07:08:00	08:09:00	19	21	7	8	2	4	14	15		0	0	0	0	0	0	0	0	0	0	0	0	0		0	0.134615	0.294872	0.282051	0.282051	0.365385	0.358974	0.416667	0.461538	0.474359	0.378205	0.173077	0.0833333		0	0	0	0.282051	0.282051	0.365385	0.358974	0.416667
1	19:53:00	21:54:00	07:53:00	07:54:00	19	21	7	7	2	4	14	14		0	0	0	0	0	0	0	0	0	0	0	0	0		0	0.134615	0.294872	0.282051	0.282051	0.365385	0.358974	0.416667	0.461538	0.474359	0.378205	0.173077	0.0833333		0	0	0	0.282051	0.282051	0.365385	0.358974	0.416667
1	20:21:00	23:22:00	05:21:00	07:22:00	20	23	5	7	3	6	12	14		0	0.134615	0	0	0	0	0	0	0	0	0	0	0		0	0	0.294872	0.282051	0.282051	0.365385	0.358974	0.416667	0.461538	0.474359	0.378205	0.173077	0.0833333		0	0	0	0	0	0.365385	0.358974	0.416667
1	19:38:00	21:39:00	06:38:00	07:40:00	19	21	6	7	2	4	13	14		0	0	0	0	0	0	0	0	0	0	0	0	0		0	0.134615	0.294872	0.282051	0.282051	0.365385	0.358974	0.416667	0.461538	0.474359	0.378205	0.173077	0.0833333		0	0	0	0.282051	0.282051	0.365385	0.358974	0.416667
1	20:10:00	23:12:00	05:11:00	07:12:00	20	23	5	7	3	6	12	14		0	0.134615	0	0	0	0	0	0	0	0	0	0	0		0	0	0.294872	0.282051	0.282051	0.365385	0.358974	0.416667	0.461538	0.474359	0.378205	0.173077	0.0833333		0	0	0	0	0	0.365385	0.358974	0.416667
1	19:59:00	22:00:00	07:59:00	09:00:00	19	22	7	9	2	5	14	16		0	0	0	0	0	0	0	0	0	0	0	0	0		0	0.134615	0.294872	0.282051	0.282051	0.365385	0.358974	0.416667	0.461538	0.474359	0.378205	0.173077	0.0833333		0	0	0	0	0.282051	0.365385	0.358974	0.416667
1	19:14:00	21:15:00	06:15:00	07:16:00	19	21	6	7	2	4	13	14		0	0	0	0	0	0	0	0	0	0	0	0	0		0	0.134615	0.294872	0.282051	0.282051	0.365385	0.358974	0.416667	0.461538	0.474359	0.378205	0.173077	0.0833333		0	0	0	0.282051	0.282051	0.365385	0.358974	0.416667
1	19:01:00	23:03:00	05:02:00	07:03:00	19	23	5	7	2	6	12	14		0	0	0	0	0	0	0	0	0	0	0	0	0		0	0.134615	0.294872	0.282051	0.282051	0.365385	0.358974	0.416667	0.461538	0.474359	0.378205	0.173077	0.0833333		0	0	0	0	0	0.365385	0.358974	0.416667
1	20:53:00	22:54:00	06:53:00	06:54:00	20	22	6	6	3	5	13	13		0	0.134615	0	0	0	0	0	0	0	0	0	0	0		0	0	0.294872	0.282051	0.282051	0.365385	0.358974	0.416667	0.461538	0.474359	0.378205	0.173077	0		0	0	0	0	0.282051	0.365385	0.358974	0.416667
1	19:03:00	21:05:00	07:04:00	08:05:00	19	21	7	8	2	4	14	15		0	0	0	0	0	0	0	0	0	0	0	0	0		0	0.134615	0.294872	0.282051	0.282051	0.365385	0.358974	0.416667	0.461538	0.474359	0.378205	0.173077	0.0833333		0	0	0	0.282051	0.282051	0.365385	0.358974	0.416667
1	19:18:00	20:19:00	05:18:00	07:20:00	19	20	5	7	2	3	12	14		0	0	0	0	0	0	0	0	0	0	0	0	0		0	0.134615	0.294872	0.282051	0.282051	0.365385	0.358974	0.416667	0.461538	0.474359	0.378205	0.173077	0.0833333		0	0	0.294872	0.282051	0.282051	0.365385	0.358974	0.416667
1	20:05:00	21:31:00	06:01:00	06:13:00	20	21	6	6	3	4	13	13		0	0.134615	0	0	0	0	0	0	0	0	0	0	0		0	0	0.294872	0.282051	0.282051	0.365385	0.358974	0.416667	0.461538	0.474359	0.378205	0.173077	0		0	0	0	0.282051	0.282051	0.365385	0.358974	0.416667
1	19:00:00	21:01:00	07:00:00	07:01:00	19	21	7	7	2	4	14	14		0	0	0	0	0	0	0	0	0	0	0	0	0		0	0.134615	0.294872	0.282051	0.282051	0.365385	0.358974	0.416667	0.461538	0.474359	0.378205	0.173077	0.0833333		0	0	0	0.282051	0.282051	0.365385	0.358974	0.416667
1	19:35:00	20:16:00	06:05:00	06:13:00	19	20	6	6	2	3	13	13		0	0	0	0	0	0	0	0	0	0	0	0	0		0	0.134615	0.294872	0.282051	0.282051	0.365385	0.358974	0.416667	0.461538	0.474359	0.378205	0.173077	0		0	0	0.294872	0.282051	0.282051	0.365385	0.358974	0.416667
1	19:29:00	21:30:00	05:29:00	08:30:00	19	21	5	8	2	4	12	15		0	0	0	0	0	0	0	0	0	0	0	0	0		0	0.134615	0.294872	0.282051	0.282051	0.365385	0.358974	0.416667	0.461538	0.474359	0.378205	0.173077	0.0833333		0	0	0	0.282051	0.282051	0.365385	0.358974	0.416667
1	19:31:00	20:32:00	07:31:00	07:32:00	19	20	7	7	2	3	14	14		0	0	0	0	0	0	0	0	0	0	0	0	0		0	0.134615	0.294872	0.282051	0.282051	0.365385	0.358974	0.416667	0.461538	0.474359	0.378205	0.173077	0.0833333		0	0	0.294872	0.282051	0.282051	0.365385	0.358974	0.416667
1	19:25:00	23:26:00	06:21:00	06:29:00	19	23	6	6	2	6	13	13		0	0	0	0	0	0	0	0	0	0	0	0	0		0	0.134615	0.294872	0.282051	0.282051	0.365385	0.358974	0.416667	0.461538	0.474359	0.378205	0.173077	0		0	0	0	0	0	0.365385	0.358974	0.416667
1	20:00:00	20:01:00	07:00:00	07:01:00	20	20	7	7	3	3	14	14		0	0.134615	0	0	0	0	0	0	0	0	0	0	0		0	0	0.294872	0.282051	0.282051	0.365385	0.358974	0.416667	0.461538	0.474359	0.378205	0.173077	0.0833333		0	0	0.294872	0.282051	0.282051	0.365385	0.358974	0.416667
1	22:00:00	22:01:00	06:00:00	06:01:00	22	22	6	6	5	5	13	13		0	0.134615	0.24359	0.301282	0	0	0	0	0	0	0	0	0		0	0	0	0	0.282051	0.365385	0.358974	0.416667	0.461538	0.474359	0.378205	0.173077	0		0	0	0	0	0.282051	0.365385	0.358974	0.416667
1	21:00:00	21:01:00	06:00:00	06:01:00	21	21	6	6	4	4	13	13		0	0.134615	0.24359	0	0	0	0	0	0	0	0	0	0		0	0	0	0.282051	0.282051	0.365385	0.358974	0.416667	0.461538	0.474359	0.378205	0.173077	0		0	0	0	0.282051	0.282051	0.365385	0.358974	0.416667
1	23:00:00	23:01:00	06:00:00	06:01:00	23	23	6	6	6	6	13	13		0	0.134615	0.24359	0.301282	0.371795	0	0	0	0	0	0	0	0		0	0	0	0	0	0.365385	0.358974	0.416667	0.461538	0.474359	0.378205	0.173077	0		0	0	0	0	0	0.365385	0.358974	0.416667
1	20:25:00	22:31:00	07:25:00	08:31:00	20	22	7	8	3	5	14	15		0	0.134615	0	0	0	0	0	0	0	0	0	0	0		0	0	0.294872	0.282051	0.282051	0.365385	0.358974	0.416667	0.461538	0.474359	0.378205	0.173077	0.0833333		0	0	0	0	0.282051	0.365385	0.358974	0.416667
1	21:55:00	22:31:00	06:25:00	06:41:00	21	22	6	6	4	5	13	13		0	0.134615	0.24359	0	0	0	0	0	0	0	0	0	0		0	0	0	0.282051	0.282051	0.365385	0.358974	0.416667	0.461538	0.474359	0.378205	0.173077	0		0	0	0	0	0.282051	0.365385	0.358974	0.416667
1	20:20:00	22:31:00	06:10:00	06:31:00	20	22	6	6	3	5	13	13		0	0.134615	0	0	0	0	0	0	0	0	0	0	0		0	0	0.294872	0.282051	0.282051	0.365385	0.358974	0.416667	0.461538	0.474359	0.378205	0.173077	0		0	0	0	0	0.282051	0.365385	0.358974	0.416667
1	20:15:00	22:16:00	06:02:00	06:16:00	20	22	6	6	3	5	13	13		0	0.134615	0	0	0	0	0	0	0	0	0	0	0		0	0	0.294872	0.282051	0.282051	0.365385	0.358974	0.416667	0.461538	0.474359	0.378205	0.173077	0		0	0	0	0	0.282051	0.365385	0.358974	0.416667
1	20:35:00	22:16:00	06:05:00	06:41:00	20	22	6	6	3	5	13	13		0	0.134615	0	0	0	0	0	0	0	0	0	0	0		0	0	0.294872	0.282051	0.282051	0.365385	0.358974	0.416667	0.461538	0.474359	0.378205	0.173077	0		0	0	0	0	0.282051	0.365385	0.358974	0.416667
1	19:33:00	20:27:00	07:30:00	08:40:00	19	20	7	8	2	3	14	15		0	0	0	0	0	0	0	0	0	0	0	0	0		0	0.134615	0.294872	0.282051	0.282051	0.365385	0.358974	0.416667	0.461538	0.474359	0.378205	0.173077	0.0833333		0	0	0.294872	0.282051	0.282051	0.365385	0.358974	0.416667
1	21:15:00	23:31:00	06:25:00	07:16:00	21	23	6	7	4	6	13	14		0	0.134615	0.24359	0	0	0	0	0	0	0	0	0	0		0	0	0	0.282051	0.282051	0.365385	0.358974	0.416667	0.461538	0.474359	0.378205	0.173077	0.0833333		0	0	0	0	0	0.365385	0.358974	0.416667
1	22:35:00	23:16:00	06:10:00	06:41:00	22	23	6	6	5	6	13	13		0	0.134615	0.24359	0.301282	0	0	0	0	0	0	0	0	0		0	0	0	0	0.282051	0.365385	0.358974	0.416667	0.461538	0.474359	0.378205	0.173077	0		0	0	0	0	0	0.365385	0.358974	0.416667
1	19:15:00	20:31:00	06:15:00	06:46:00	19	20	6	6	2	3	13	13		0	0	0	0	0	0	0	0	0	0	0	0	0		0	0.134615	0.294872	0.282051	0.282051	0.365385	0.358974	0.416667	0.461538	0.474359	0.378205	0.173077	0		0	0	0.294872	0.282051	0.282051	0.365385	0.358974	0.416667
1	18:05:00	18:36:00	06:02:00	06:21:00	18	18	6	6	1	1	13	13		0	0	0	0	0	0	0	0	0	0	0	0	0		0	0.134615	0.294872	0.282051	0.282051	0.365385	0.358974	0.416667	0.461538	0.474359	0.378205	0.173077	0		0	0.134615	0.294872	0.282051	0.282051	0.365385	0.358974	0.416667
1	20:20:00	22:31:00	06:02:00	06:21:00	20	22	6	6	3	5	13	13		0	0.134615	0	0	0	0	0	0	0	0	0	0	0		0	0	0.294872	0.282051	0.282051	0.365385	0.358974	0.416667	0.461538	0.474359	0.378205	0.173077	0		0	0	0	0	0.282051	0.365385	0.358974	0.416667
1	20:25:00	21:41:00	05:16:00	05:46:00	20	21	5	5	3	4	12	12		0	0.134615	0	0	0	0	0	0	0	0	0	0	0.179487		0	0	0.294872	0.282051	0.282051	0.365385	0.358974	0.416667	0.461538	0.474359	0.378205	0	0		0	0	0	0.282051	0.282051	0.365385	0.358974	0.416667
0					0	0	0	0	7	7	7	7		0	0.134615	0.24359	0.301282	0.371795	0.461538	0	0.647436	0.512821	0.653846	0.352564	0.423077	0.179487		0	0	0	0	0	0	0	0	0	0	0	0	0		0	0	0	0	0	0	0	0
1	22:25:00	23:42:00	06:16:00	06:41:00	22	23	6	6	5	6	13	13		0	0.134615	0.24359	0.301282	0	0	0	0	0	0	0	0	0		0	0	0	0	0.282051	0.365385	0.358974	0.416667	0.461538	0.474359	0.378205	0.173077	0		0	0	0	0	0	0.365385	0.358974	0.416667
1	21:05:00	22:06:00	06:05:00	06:56:00	21	22	6	6	4	5	13	13		0	0.134615	0.24359	0	0	0	0	0	0	0	0	0	0		0	0	0	0.282051	0.282051	0.365385	0.358974	0.416667	0.461538	0.474359	0.378205	0.173077	0		0	0	0	0	0.282051	0.365385	0.358974	0.416667
1	19:20:00	23:31:00	06:20:00	06:46:00	19	23	6	6	2	6	13	13		0	0	0	0	0	0	0	0	0	0	0	0	0		0	0.134615	0.294872	0.282051	0.282051	0.365385	0.358974	0.416667	0.461538	0.474359	0.378205	0.173077	0		0	0	0	0	0	0.365385	0.358974	0.416667
1	22:30:00	23:06:00	07:28:00	08:06:00	22	23	7	8	5	6	14	15		0	0.134615	0.24359	0.301282	0	0	0	0	0	0	0	0	0		0	0	0	0	0.282051	0.365385	0.358974	0.416667	0.461538	0.474359	0.378205	0.173077	0.0833333		0	0	0	0	0	0.365385	0.358974	0.416667
1	21:25:00	22:36:00	07:25:00	08:36:00	21	22	7	8	4	5	14	15		0	0.134615	0.24359	0	0	0	0	0	0	0	0	0	0		0	0	0	0.282051	0.282051	0.365385	0.358974	0.416667	0.461538	0.474359	0.378205	0.173077	0.0833333		0	0	0	0	0.282051	0.365385	0.358974	0.416667
1	21:15:00	23:46:00	06:10:00	06:31:00	21	23	6	6	4	6	13	13		0	0.134615	0.24359	0	0	0	0	0	0	0	0	0	0		0	0	0	0.282051	0.282051	0.365385	0.358974	0.416667	0.461538	0.474359	0.378205	0.173077	0		0	0	0	0	0	0.365385	0.358974	0.416667
1	21:35:00	22:16:00	06:05:00	06:41:00	21	22	6	6	4	5	13	13		0	0.134615	0.24359	0	0	0	0	0	0	0	0	0	0		0	0	0	0.282051	0.282051	0.365385	0.358974	0.416667	0.461538	0.474359	0.378205	0.173077	0		0	0	0	0	0.282051	0.365385	0.358974	0.416667
1	20:35:00	22:46:00	06:25:00	06:41:00	20	22	6	6	3	5	13	13		0	0.134615	0	0	0	0	0	0	0	0	0	0	0		0	0	0.294872	0.282051	0.282051	0.365385	0.358974	0.416667	0.461538	0.474359	0.378205	0.173077	0		0	0	0	0	0.282051	0.365385	0.358974	0.416667
1	20:35:00	22:41:00	06:02:00	06:41:00	20	22	6	6	3	5	13	13		0	0.134615	0	0	0	0	0	0	0	0	0	0	0		0	0	0.294872	0.282051	0.282051	0.365385	0.358974	0.416667	0.461538	0.474359	0.378205	0.173077	0		0	0	0	0	0.282051	0.365385	0.358974	0.416667
1	20:45:00	23:46:00	07:35:00	07:51:00	20	23	7	7	3	6	14	14		0	0.134615	0	0	0	0	0	0	0	0	0	0	0		0	0	0.294872	0.282051	0.282051	0.365385	0.358974	0.416667	0.461538	0.474359	0.378205	0.173077	0.0833333		0	0	0	0	0	0.365385	0.358974	0.416667
1	20:45:00	23:51:00	06:02:00	06:21:00	20	23	6	6	3	6	13	13		0	0.134615	0	0	0	0	0	0	0	0	0	0	0		0	0	0.294872	0.282051	0.282051	0.365385	0.358974	0.416667	0.461538	0.474359	0.378205	0.173077	0		0	0	0	0	0	0.365385	0.358974	0.416667
1	20:50:00	21:51:00	06:02:00	06:16:00	20	21	6	6	3	4	13	13		0	0.134615	0	0	0	0	0	0	0	0	0	0	0		0	0	0.294872	0.282051	0.282051	0.365385	0.358974	0.416667	0.461538	0.474359	0.378205	0.173077	0		0	0	0	0.282051	0.282051	0.365385	0.358974	0.416667
1	20:20:00	22:51:00	06:15:00	06:31:00	20	22	6	6	3	5	13	13		0	0.134615	0	0	0	0	0	0	0	0	0	0	0		0	0	0.294872	0.282051	0.282051	0.365385	0.358974	0.416667	0.461538	0.474359	0.378205	0.173077	0		0	0	0	0	0.282051	0.365385	0.358974	0.416667
1	19:15:00	20:31:00	06:06:00	06:11:00	19	20	6	6	2	3	13	13		0	0	0	0	0	0	0	0	0	0	0	0	0		0	0.134615	0.294872	0.282051	0.282051	0.365385	0.358974	0.416667	0.461538	0.474359	0.378205	0.173077	0		0	0	0.294872	0.282051	0.282051	0.365385	0.358974	0.416667
1	20:20:00	21:26:00	06:02:00	06:31:00	20	21	6	6	3	4	13	13		0	0.134615	0	0	0	0	0	0	0	0	0	0	0		0	0	0.294872	0.282051	0.282051	0.365385	0.358974	0.416667	0.461538	0.474359	0.378205	0.173077	0		0	0	0	0.282051	0.282051	0.365385	0.358974	0.416667
1	19:45:00	21:46:00	07:46:00	08:47:00	19	21	7	8	2	4	14	15		0	0	0	0	0	0	0	0	0	0	0	0	0		0	0.134615	0.294872	0.282051	0.282051	0.365385	0.358974	0.416667	0.461538	0.474359	0.378205	0.173077	0.0833333		0	0	0	0.282051	0.282051	0.365385	0.358974	0.416667
1	19:20:00	21:41:00	06:40:00	06:56:00	19	21	6	6	2	4	13	13		0	0	0	0	0	0	0	0	0	0	0	0	0		0	0.134615	0.294872	0.282051	0.282051	0.365385	0.358974	0.416667	0.461538	0.474359	0.378205	0.173077	0		0	0	0	0.282051	0.282051	0.365385	0.358974	0.416667
1	20:20:00	21:41:00	06:02:00	06:36:00	20	21	6	6	3	4	13	13		0	0.134615	0	0	0	0	0	0	0	0	0	0	0		0	0	0.294872	0.282051	0.282051	0.365385	0.358974	0.416667	0.461538	0.474359	0.378205	0.173077	0		0	0	0	0.282051	0.282051	0.365385	0.358974	0.416667
1	19:20:00	23:31:00	07:01:00	08:02:00	19	23	7	8	2	6	14	15		0	0	0	0	0	0	0	0	0	0	0	0	0		0	0.134615	0.294872	0.282051	0.282051	0.365385	0.358974	0.416667	0.461538	0.474359	0.378205	0.173077	0.0833333		0	0	0	0	0	0.365385	0.358974	0.416667
1	20:10:00	22:46:00	06:05:00	06:51:00	20	22	6	6	3	5	13	13		0	0.134615	0	0	0	0	0	0	0	0	0	0	0		0	0	0.294872	0.282051	0.282051	0.365385	0.358974	0.416667	0.461538	0.474359	0.378205	0.173077	0		0	0	0	0	0.282051	0.365385	0.358974	0.416667
1	20:20:00	23:56:00	06:02:00	06:41:00	20	23	6	6	3	6	13	13		0	0.134615	0	0	0	0	0	0	0	0	0	0	0		0	0	0.294872	0.282051	0.282051	0.365385	0.358974	0.416667	0.461538	0.474359	0.378205	0.173077	0		0	0	0	0	0	0.365385	0.358974	0.416667
1	20:55:00	22:56:00	06:02:00	06:56:00	20	22	6	6	3	5	13	13		0	0.134615	0	0	0	0	0	0	0	0	0	0	0		0	0	0.294872	0.282051	0.282051	0.365385	0.358974	0.416667	0.461538	0.474359	0.378205	0.173077	0		0	0	0	0	0.282051	0.365385	0.358974	0.416667
1	20:15:00	20:31:00	06:10:00	06:41:00	20	20	6	6	3	3	13	13		0	0.134615	0	0	0	0	0	0	0	0	0	0	0		0	0	0.294872	0.282051	0.282051	0.365385	0.358974	0.416667	0.461538	0.474359	0.378205	0.173077	0		0	0	0.294872	0.282051	0.282051	0.365385	0.358974	0.416667
1	21:15:00	22:21:00	06:10:00	06:16:00	21	22	6	6	4	5	13	13		0	0.134615	0.24359	0	0	0	0	0	0	0	0	0	0		0	0	0	0.282051	0.282051	0.365385	0.358974	0.416667	0.461538	0.474359	0.378205	0.173077	0		0	0	0	0	0.282051	0.365385	0.358974	0.416667
1	21:40:00	22:41:00	06:21:00	06:41:00	21	22	6	6	4	5	13	13		0	0.134615	0.24359	0	0	0	0	0	0	0	0	0	0		0	0	0	0.282051	0.282051	0.365385	0.358974	0.416667	0.461538	0.474359	0.378205	0.173077	0		0	0	0	0	0.282051	0.365385	0.358974	0.416667
1	20:40:00	23:46:00	06:01:00	06:16:00	20	23	6	6	3	6	13	13		0	0.134615	0	0	0	0	0	0	0	0	0	0	0		0	0	0.294872	0.282051	0.282051	0.365385	0.358974	0.416667	0.461538	0.474359	0.378205	0.173077	0		0	0	0	0	0	0.365385	0.358974	0.416667
1	20:40:00	22:06:00	07:05:00	07:36:00	20	22	7	7	3	5	14	14		0	0.134615	0	0	0	0	0	0	0	0	0	0	0		0	0	0.294872	0.282051	0.282051	0.365385	0.358974	0.416667	0.461538	0.474359	0.378205	0.173077	0.0833333		0	0	0	0	0.282051	0.365385	0.358974	0.416667
1	19:10:00	21:21:00	06:06:00	06:31:00	19	21	6	6	2	4	13	13		0	0	0	0	0	0	0	0	0	0	0	0	0		0	0.134615	0.294872	0.282051	0.282051	0.365385	0.358974	0.416667	0.461538	0.474359	0.378205	0.173077	0		0	0	0	0.282051	0.282051	0.365385	0.358974	0.416667
1	20:25:00	22:36:00	07:01:00	08:31:00	20	22	7	8	3	5	14	15		0	0.134615	0	0	0	0	0	0	0	0	0	0	0		0	0	0.294872	0.282051	0.282051	0.365385	0.358974	0.416667	0.461538	0.474359	0.378205	0.173077	0.0833333		0	0	0	0	0.282051	0.365385	0.358974	0.416667
1	22:20:00	22:31:00	05:59:00	06:16:00	22	22	5	6	5	5	12	13		0	0.134615	0.24359	0.301282	0	0	0	0	0	0	0	0	0		0	0	0	0	0.282051	0.365385	0.358974	0.416667	0.461538	0.474359	0.378205	0.173077	0		0	0	0	0	0.282051	0.365385	0.358974	0.416667
1	20:40:00	23:46:00	06:02:00	06:11:00	20	23	6	6	3	6	13	13		0	0.134615	0	0	0	0	0	0	0	0	0	0	0		0	0	0.294872	0.282051	0.282051	0.365385	0.358974	0.416667	0.461538	0.474359	0.378205	0.173077	0		0	0	0	0	0	0.365385	0.358974	0.416667
1	20:25:00	21:31:00	07:05:00	07:11:00	20	21	7	7	3	4	14	14		0	0.134615	0	0	0	0	0	0	0	0	0	0	0		0	0	0.294872	0.282051	0.282051	0.365385	0.358974	0.416667	0.461538	0.474359	0.378205	0.173077	0.0833333		0	0	0	0.282051	0.282051	0.365385	0.358974	0.416667
1	19:15:00	21:21:00	08:10:00	08:26:00	19	21	8	8	2	4	15	15		0	0	0	0	0	0	0	0	0	0	0	0	0		0	0.134615	0.294872	0.282051	0.282051	0.365385	0.358974	0.416667	0.461538	0.474359	0.378205	0.173077	0.0833333		0	0	0	0.282051	0.282051	0.365385	0.358974	0.416667
1	20:20:00	22:41:00	06:10:00	06:16:00	20	22	6	6	3	5	13	13		0	0.134615	0	0	0	0	0	0	0	0	0	0	0		0	0	0.294872	0.282051	0.282051	0.365385	0.358974	0.416667	0.461538	0.474359	0.378205	0.173077	0		0	0	0	0	0.282051	0.365385	0.358974	0.416667
1	20:10:00	21:16:00	07:02:00	07:16:00	20	21	7	7	3	4	14	14		0	0.134615	0	0	0	0	0	0	0	0	0	0	0		0	0	0.294872	0.282051	0.282051	0.365385	0.358974	0.416667	0.461538	0.474359	0.378205	0.173077	0.0833333		0	0	0	0.282051	0.282051	0.365385	0.358974	0.416667
1	20:45:00	22:41:00	07:05:00	08:43:00	20	22	7	8	3	5	14	15		0	0.134615	0	0	0	0	0	0	0	0	0	0	0		0	0	0.294872	0.282051	0.282051	0.365385	0.358974	0.416667	0.461538	0.474359	0.378205	0.173077	0.0833333		0	0	0	0	0.282051	0.365385	0.358974	0.416667
1	21:30:00	22:46:00	07:05:00	07:31:00	21	22	7	7	4	5	14	14		0	0.134615	0.24359	0	0	0	0	0	0	0	0	0	0		0	0	0	0.282051	0.282051	0.365385	0.358974	0.416667	0.461538	0.474359	0.378205	0.173077	0.0833333		0	0	0	0	0.282051	0.365385	0.358974	0.416667
1	21:44:00	23:51:00	07:04:00	07:46:00	21	23	7	7	4	6	14	14		0	0.134615	0.24359	0	0	0	0	0	0	0	0	0	0		0	0	0	0.282051	0.282051	0.365385	0.358974	0.416667	0.461538	0.474359	0.378205	0.173077	0.0833333		0	0	0	0	0	0.365385	0.358974	0.416667
1	19:25:00	22:31:00	06:02:00	06:41:00	19	22	6	6	2	5	13	13		0	0	0	0	0	0	0	0	0	0	0	0	0		0	0.134615	0.294872	0.282051	0.282051	0.365385	0.358974	0.416667	0.461538	0.474359	0.378205	0.173077	0		0	0	0	0	0.282051	0.365385	0.358974	0.416667
1	23:00:00	23:01:00	06:00:00	06:01:00	23	23	6	6	6	6	13	13		0	0.134615	0.24359	0.301282	0.371795	0	0	0	0	0	0	0	0		0	0	0	0	0	0.365385	0.358974	0.416667	0.461538	0.474359	0.378205	0.173077	0		0	0	0	0	0	0.365385	0.358974	0.416667
1	19:40:00	21:46:00	06:02:00	06:16:00	19	21	6	6	2	4	13	13		0	0	0	0	0	0	0	0	0	0	0	0	0		0	0.134615	0.294872	0.282051	0.282051	0.365385	0.358974	0.416667	0.461538	0.474359	0.378205	0.173077	0		0	0	0	0.282051	0.282051	0.365385	0.358974	0.416667
1	19:40:00	20:41:00	07:02:00	10:36:00	19	20	7	10	2	3	14	17		0	0	0	0	0	0	0	0	0	0	0	0	0		0	0.134615	0.294872	0.282051	0.282051	0.365385	0.358974	0.416667	0.461538	0.474359	0.378205	0.173077	0.0833333		0	0	0.294872	0.282051	0.282051	0.365385	0.358974	0.416667
1	19:05:00	20:41:00	06:02:00	06:41:00	19	20	6	6	2	3	13	13		0	0	0	0	0	0	0	0	0	0	0	0	0		0	0.134615	0.294872	0.282051	0.282051	0.365385	0.358974	0.416667	0.461538	0.474359	0.378205	0.173077	0		0	0	0.294872	0.282051	0.282051	0.365385	0.358974	0.416667
1	20:40:00	23:46:00	06:05:00	06:41:00	20	23	6	6	3	6	13	13		0	0.134615	0	0	0	0	0	0	0	0	0	0	0		0	0	0.294872	0.282051	0.282051	0.365385	0.358974	0.416667	0.461538	0.474359	0.378205	0.173077	0		0	0	0	0	0	0.365385	0.358974	0.416667
1	20:08:00	22:31:00	06:10:00	06:31:00	20	22	6	6	3	5	13	13		0	0.134615	0	0	0	0	0	0	0	0	0	0	0		0	0	0.294872	0.282051	0.282051	0.365385	0.358974	0.416667	0.461538	0.474359	0.378205	0.173077	0		0	0	0	0	0.282051	0.365385	0.358974	0.416667
1	18:45:00	20:11:00	07:10:00	07:46:00	18	20	7	7	1	3	14	14		0	0	0	0	0	0	0	0	0	0	0	0	0		0	0.134615	0.294872	0.282051	0.282051	0.365385	0.358974	0.416667	0.461538	0.474359	0.378205	0.173077	0.0833333		0	0	0.294872	0.282051	0.282051	0.365385	0.358974	0.416667
1	20:20:00	21:41:00	06:01:00	06:11:00	20	21	6	6	3	4	13	13		0	0.134615	0	0	0	0	0	0	0	0	0	0	0		0	0	0.294872	0.282051	0.282051	0.365385	0.358974	0.416667	0.461538	0.474359	0.378205	0.173077	0		0	0	0	0.282051	0.282051	0.365385	0.358974	0.416667
1	19:50:00	23:46:00	07:10:00	07:46:00	19	23	7	7	2	6	14	14		0	0	0	0	0	0	0	0	0	0	0	0	0		0	0.134615	0.294872	0.282051	0.282051	0.365385	0.358974	0.416667	0.461538	0.474359	0.378205	0.173077	0.0833333		0	0	0	0	0	0.365385	0.358974	0.416667
1	19:42:00	20:16:00	06:02:00	06:21:00	19	20	6	6	2	3	13	13		0	0	0	0	0	0	0	0	0	0	0	0	0		0	0.134615	0.294872	0.282051	0.282051	0.365385	0.358974	0.416667	0.461538	0.474359	0.378205	0.173077	0		0	0	0.294872	0.282051	0.282051	0.365385	0.358974	0.416667
1	19:20:00	21:41:00	07:15:00	07:31:00	19	21	7	7	2	4	14	14		0	0	0	0	0	0	0	0	0	0	0	0	0		0	0.134615	0.294872	0.282051	0.282051	0.365385	0.358974	0.416667	0.461538	0.474359	0.378205	0.173077	0.0833333		0	0	0	0.282051	0.282051	0.365385	0.358974	0.416667
1	22:30:00	23:41:00	06:07:00	06:41:00	22	23	6	6	5	6	13	13		0	0.134615	0.24359	0.301282	0	0	0	0	0	0	0	0	0		0	0	0	0	0.282051	0.365385	0.358974	0.416667	0.461538	0.474359	0.378205	0.173077	0		0	0	0	0	0	0.365385	0.358974	0.416667
1	20:30:00	23:11:00	07:10:00	07:46:00	20	23	7	7	3	6	14	14		0	0.134615	0	0	0	0	0	0	0	0	0	0	0		0	0	0.294872	0.282051	0.282051	0.365385	0.358974	0.416667	0.461538	0.474359	0.378205	0.173077	0.0833333		0	0	0	0	0	0.365385	0.358974	0.416667
1	21:45:00	22:21:00	07:40:00	08:21:00	21	22	7	8	4	5	14	15		0	0.134615	0.24359	0	0	0	0	0	0	0	0	0	0		0	0	0	0.282051	0.282051	0.365385	0.358974	0.416667	0.461538	0.474359	0.378205	0.173077	0.0833333		0	0	0	0	0.282051	0.365385	0.358974	0.416667
1	19:51:00	23:56:00	07:02:00	07:56:00	19	23	7	7	2	6	14	14		0	0	0	0	0	0	0	0	0	0	0	0	0		0	0.134615	0.294872	0.282051	0.282051	0.365385	0.358974	0.416667	0.461538	0.474359	0.378205	0.173077	0.0833333		0	0	0	0	0	0.365385	0.358974	0.416667
1	19:20:00	21:41:00	07:01:00	07:11:00	19	21	7	7	2	4	14	14		0	0	0	0	0	0	0	0	0	0	0	0	0		0	0.134615	0.294872	0.282051	0.282051	0.365385	0.358974	0.416667	0.461538	0.474359	0.378205	0.173077	0.0833333		0	0	0	0.282051	0.282051	0.365385	0.358974	0.416667
1	19:45:00	21:26:00	06:42:00	07:11:00	19	21	6	7	2	4	13	14		0	0	0	0	0	0	0	0	0	0	0	0	0		0	0.134615	0.294872	0.282051	0.282051	0.365385	0.358974	0.416667	0.461538	0.474359	0.378205	0.173077	0.0833333		0	0	0	0.282051	0.282051	0.365385	0.358974	0.416667
1	19:25:00	22:31:00	07:01:00	07:11:00	19	22	7	7	2	5	14	14		0	0	0	0	0	0	0	0	0	0	0	0	0		0	0.134615	0.294872	0.282051	0.282051	0.365385	0.358974	0.416667	0.461538	0.474359	0.378205	0.173077	0.0833333		0	0	0	0	0.282051	0.365385	0.358974	0.416667
1	18:45:00	20:31:00	06:40:00	06:46:00	18	20	6	6	1	3	13	13		0	0	0	0	0	0	0	0	0	0	0	0	0		0	0.134615	0.294872	0.282051	0.282051	0.365385	0.358974	0.416667	0.461538	0.474359	0.378205	0.173077	0		0	0	0.294872	0.282051	0.282051	0.365385	0.358974	0.416667
1	20:05:00	21:56:00	07:04:00	07:31:00	20	21	7	7	3	4	14	14		0	0.134615	0	0	0	0	0	0	0	0	0	0	0		0	0	0.294872	0.282051	0.282051	0.365385	0.358974	0.416667	0.461538	0.474359	0.378205	0.173077	0.0833333		0	0	0	0.282051	0.282051	0.365385	0.358974	0.416667
1	20:15:00	22:46:00	07:05:00	08:31:00	20	22	7	8	3	5	14	15		0	0.134615	0	0	0	0	0	0	0	0	0	0	0		0	0	0.294872	0.282051	0.282051	0.365385	0.358974	0.416667	0.461538	0.474359	0.378205	0.173077	0.0833333		0	0	0	0	0.282051	0.365385	0.358974	0.416667
1	20:50:00	22:46:00	06:05:00	06:46:00	20	22	6	6	3	5	13	13		0	0.134615	0	0	0	0	0	0	0	0	0	0	0		0	0	0.294872	0.282051	0.282051	0.365385	0.358974	0.416667	0.461538	0.474359	0.378205	0.173077	0		0	0	0	0	0.282051	0.365385	0.358974	0.416667
1	19:15:00	22:31:00	06:15:00	06:41:00	19	22	6	6	2	5	13	13		0	0	0	0	0	0	0	0	0	0	0	0	0		0	0.134615	0.294872	0.282051	0.282051	0.365385	0.358974	0.416667	0.461538	0.474359	0.378205	0.173077	0		0	0	0	0	0.282051	0.365385	0.358974	0.416667
1	21:35:00	23:56:00	07:05:00	07:51:00	21	23	7	7	4	6	14	14		0	0.134615	0.24359	0	0	0	0	0	0	0	0	0	0		0	0	0	0.282051	0.282051	0.365385	0.358974	0.416667	0.461538	0.474359	0.378205	0.173077	0.0833333		0	0	0	0	0	0.365385	0.358974	0.416667
1	20:25:00	22:31:00	07:02:00	07:41:00	20	22	7	7	3	5	14	14		0	0.134615	0	0	0	0	0	0	0	0	0	0	0		0	0	0.294872	0.282051	0.282051	0.365385	0.358974	0.416667	0.461538	0.474359	0.378205	0.173077	0.0833333		0	0	0	0	0.282051	0.365385	0.358974	0.416667
1	19:25:00	23:46:00	05:15:00	05:31:00	19	23	5	5	2	6	12	12		0	0	0	0	0	0	0	0	0	0	0	0	0.179487		0	0.134615	0.294872	0.282051	0.282051	0.365385	0.358974	0.416667	0.461538	0.474359	0.378205	0	0		0	0	0	0	0	0.365385	0.358974	0.416667
1	20:30:00	22:46:00	07:05:00	07:11:00	20	22	7	7	3	5	14	14		0	0.134615	0	0	0	0	0	0	0	0	0	0	0		0	0	0.294872	0.282051	0.282051	0.365385	0.358974	0.416667	0.461538	0.474359	0.378205	0.173077	0.0833333		0	0	0	0	0.282051	0.365385	0.358974	0.416667
1	20:55:00	00:16:00	06:02:00	06:46:00	20	0	6	6	3	7	13	13		0	0.134615	0	0	0	0	0	0	0	0	0	0	0		0	0	0.294872	0.282051	0.282051	0.365385	0.358974	0.416667	0.461538	0.474359	0.378205	0.173077	0		0	0	0	0	0	0	0.358974	0.416667
1	19:40:00	21:41:00	08:25:00	08:41:00	19	21	8	8	2	4	15	15		0	0	0	0	0	0	0	0	0	0	0	0	0		0	0.134615	0.294872	0.282051	0.282051	0.365385	0.358974	0.416667	0.461538	0.474359	0.378205	0.173077	0.0833333		0	0	0	0.282051	0.282051	0.365385	0.358974	0.416667
1	20:15:00	22:31:00	07:05:00	07:21:00	20	22	7	7	3	5	14	14		0	0.134615	0	0	0	0	0	0	0	0	0	0	0		0	0	0.294872	0.282051	0.282051	0.365385	0.358974	0.416667	0.461538	0.474359	0.378205	0.173077	0.0833333		0	0	0	0	0.282051	0.365385	0.358974	0.416667
1	20:29:00	22:46:00	07:02:00	07:31:00	20	22	7	7	3	5	14	14		0	0.134615	0	0	0	0	0	0	0	0	0	0	0		0	0	0.294872	0.282051	0.282051	0.365385	0.358974	0.416667	0.461538	0.474359	0.378205	0.173077	0.0833333		0	0	0	0	0.282051	0.365385	0.358974	0.416667
1	20:30:00	22:46:00	07:06:00	07:31:00	20	22	7	7	3	5	14	14		0	0.134615	0	0	0	0	0	0	0	0	0	0	0		0	0	0.294872	0.282051	0.282051	0.365385	0.358974	0.416667	0.461538	0.474359	0.378205	0.173077	0.0833333		0	0	0	0	0.282051	0.365385	0.358974	0.416667
1	20:02:00	21:41:00	06:22:00	06:31:00	20	21	6	6	3	4	13	13		0	0.134615	0	0	0	0	0	0	0	0	0	0	0		0	0	0.294872	0.282051	0.282051	0.365385	0.358974	0.416667	0.461538	0.474359	0.378205	0.173077	0		0	0	0	0.282051	0.282051	0.365385	0.358974	0.416667
1	20:15:00	21:16:00	06:01:00	06:21:00	20	21	6	6	3	4	13	13		0	0.134615	0	0	0	0	0	0	0	0	0	0	0		0	0	0.294872	0.282051	0.282051	0.365385	0.358974	0.416667	0.461538	0.474359	0.378205	0.173077	0		0	0	0	0.282051	0.282051	0.365385	0.358974	0.416667
1	19:20:00	20:36:00	07:02:00	07:16:00	19	20	7	7	2	3	14	14		0	0	0	0	0	0	0	0	0	0	0	0	0		0	0.134615	0.294872	0.282051	0.282051	0.365385	0.358974	0.416667	0.461538	0.474359	0.378205	0.173077	0.0833333		0	0	0.294872	0.282051	0.282051	0.365385	0.358974	0.416667
1	20:45:00	22:46:00	06:05:00	07:16:00	20	22	6	7	3	5	13	14		0	0.134615	0	0	0	0	0	0	0	0	0	0	0		0	0	0.294872	0.282051	0.282051	0.365385	0.358974	0.416667	0.461538	0.474359	0.378205	0.173077	0.0833333		0	0	0	0	0.282051	0.365385	0.358974	0.416667
1	19:05:00	21:31:00	07:10:00	07:41:00	19	21	7	7	2	4	14	14		0	0	0	0	0	0	0	0	0	0	0	0	0		0	0.134615	0.294872	0.282051	0.282051	0.365385	0.358974	0.416667	0.461538	0.474359	0.378205	0.173077	0.0833333		0	0	0	0.282051	0.282051	0.365385	0.358974	0.416667
1	19:05:00	23:36:00	06:31:00	06:46:00	19	23	6	6	2	6	13	13		0	0	0	0	0	0	0	0	0	0	0	0	0		0	0.134615	0.294872	0.282051	0.282051	0.365385	0.358974	0.416667	0.461538	0.474359	0.378205	0.173077	0		0	0	0	0	0	0.365385	0.358974	0.416667
1	19:10:00	20:36:00	07:30:00	08:03:00	19	20	7	8	2	3	14	15		0	0	0	0	0	0	0	0	0	0	0	0	0		0	0.134615	0.294872	0.282051	0.282051	0.365385	0.358974	0.416667	0.461538	0.474359	0.378205	0.173077	0.0833333		0	0	0.294872	0.282051	0.282051	0.365385	0.358974	0.416667
1	18:30:00	21:41:00	06:05:00	06:41:00	18	21	6	6	1	4	13	13		0	0	0	0	0	0	0	0	0	0	0	0	0		0	0.134615	0.294872	0.282051	0.282051	0.365385	0.358974	0.416667	0.461538	0.474359	0.378205	0.173077	0		0	0	0	0.282051	0.282051	0.365385	0.358974	0.416667
1	21:20:00	22:16:00	07:02:00	07:16:00	21	22	7	7	4	5	14	14		0	0.134615	0.24359	0	0	0	0	0	0	0	0	0	0		0	0	0	0.282051	0.282051	0.365385	0.358974	0.416667	0.461538	0.474359	0.378205	0.173077	0.0833333		0	0	0	0	0.282051	0.365385	0.358974	0.416667
1	20:25:00	21:41:00	07:02:00	07:11:00	20	21	7	7	3	4	14	14		0	0.134615	0	0	0	0	0	0	0	0	0	0	0		0	0	0.294872	0.282051	0.282051	0.365385	0.358974	0.416667	0.461538	0.474359	0.378205	0.173077	0.0833333		0	0	0	0.282051	0.282051	0.365385	0.358974	0.416667
1	20:44:00	00:41:00	06:02:00	06:31:00	20	0	6	6	3	7	13	13		0	0.134615	0	0	0	0	0	0	0	0	0	0	0		0	0	0.294872	0.282051	0.282051	0.365385	0.358974	0.416667	0.461538	0.474359	0.378205	0.173077	0		0	0	0	0	0	0	0.358974	0.416667
1	20:35:00	22:41:00	06:05:00	06:46:00	20	22	6	6	3	5	13	13		0	0.134615	0	0	0	0	0	0	0	0	0	0	0		0	0	0.294872	0.282051	0.282051	0.365385	0.358974	0.416667	0.461538	0.474359	0.378205	0.173077	0		0	0	0	0	0.282051	0.365385	0.358974	0.416667
1	20:45:00	23:51:00	06:01:00	06:31:00	20	23	6	6	3	6	13	13		0	0.134615	0	0	0	0	0	0	0	0	0	0	0		0	0	0.294872	0.282051	0.282051	0.365385	0.358974	0.416667	0.461538	0.474359	0.378205	0.173077	0		0	0	0	0	0	0.365385	0.358974	0.416667
1	19:05:00	20:41:00	06:05:00	06:31:00	19	20	6	6	2	3	13	13		0	0	0	0	0	0	0	0	0	0	0	0	0		0	0.134615	0.294872	0.282051	0.282051	0.365385	0.358974	0.416667	0.461538	0.474359	0.378205	0.173077	0		0	0	0.294872	0.282051	0.282051	0.365385	0.358974	0.416667
1	21:35:00	23:46:00	07:02:00	07:21:00	21	23	7	7	4	6	14	14		0	0.134615	0.24359	0	0	0	0	0	0	0	0	0	0		0	0	0	0.282051	0.282051	0.365385	0.358974	0.416667	0.461538	0.474359	0.378205	0.173077	0.0833333		0	0	0	0	0	0.365385	0.358974	0.416667
1	19:20:00	21:21:00	06:20:00	06:46:00	19	21	6	6	2	4	13	13		0	0	0	0	0	0	0	0	0	0	0	0	0		0	0.134615	0.294872	0.282051	0.282051	0.365385	0.358974	0.416667	0.461538	0.474359	0.378205	0.173077	0		0	0	0	0.282051	0.282051	0.365385	0.358974	0.416667
1	20:05:00	23:41:00	06:02:00	06:16:00	20	23	6	6	3	6	13	13		0	0.134615	0	0	0	0	0	0	0	0	0	0	0		0	0	0.294872	0.282051	0.282051	0.365385	0.358974	0.416667	0.461538	0.474359	0.378205	0.173077	0		0	0	0	0	0	0.365385	0.358974	0.416667
1	21:24:00	22:41:00	07:05:00	07:46:00	21	22	7	7	4	5	14	14		0	0.134615	0.24359	0	0	0	0	0	0	0	0	0	0		0	0	0	0.282051	0.282051	0.365385	0.358974	0.416667	0.461538	0.474359	0.378205	0.173077	0.0833333		0	0	0	0	0.282051	0.365385	0.358974	0.416667
1	20:40:00	22:46:00	07:05:00	07:36:00	20	22	7	7	3	5	14	14		0	0.134615	0	0	0	0	0	0	0	0	0	0	0		0	0	0.294872	0.282051	0.282051	0.365385	0.358974	0.416667	0.461538	0.474359	0.378205	0.173077	0.0833333		0	0	0	0	0.282051	0.365385	0.358974	0.416667
1	18:35:00	19:16:00	08:20:00	08:21:00	18	19	8	8	1	2	15	15		0	0	0	0	0	0	0	0	0	0	0	0	0		0	0.134615	0.294872	0.282051	0.282051	0.365385	0.358974	0.416667	0.461538	0.474359	0.378205	0.173077	0.0833333		0	0.134615	0.294872	0.282051	0.282051	0.365385	0.358974	0.416667
1	22:00:00	22:10:00	06:00:00	06:01:00	22	22	6	6	5	5	13	13		0	0.134615	0.24359	0.301282	0	0	0	0	0	0	0	0	0		0	0	0	0	0.282051	0.365385	0.358974	0.416667	0.461538	0.474359	0.378205	0.173077	0		0	0	0	0	0.282051	0.365385	0.358974	0.416667
1	19:45:00	20:46:00	07:02:00	07:11:00	19	20	7	7	2	3	14	14		0	0	0	0	0	0	0	0	0	0	0	0	0		0	0.134615	0.294872	0.282051	0.282051	0.365385	0.358974	0.416667	0.461538	0.474359	0.378205	0.173077	0.0833333		0	0	0.294872	0.282051	0.282051	0.365385	0.358974	0.416667
1	20:05:00	21:31:00	07:02:00	07:11:00	20	21	7	7	3	4	14	14		0	0.134615	0	0	0	0	0	0	0	0	0	0	0		0	0	0.294872	0.282051	0.282051	0.365385	0.358974	0.416667	0.461538	0.474359	0.378205	0.173077	0.0833333		0	0	0	0.282051	0.282051	0.365385	0.358974	0.416667
1	21:45:00	22:51:00	07:01:00	07:16:00	21	22	7	7	4	5	14	14		0	0.134615	0.24359	0	0	0	0	0	0	0	0	0	0		0	0	0	0.282051	0.282051	0.365385	0.358974	0.416667	0.461538	0.474359	0.378205	0.173077	0.0833333		0	0	0	0	0.282051	0.365385	0.358974	0.416667
1	21:10:00	22:16:00	07:10:00	07:21:00	21	22	7	7	4	5	14	14		0	0.134615	0.24359	0	0	0	0	0	0	0	0	0	0		0	0	0	0.282051	0.282051	0.365385	0.358974	0.416667	0.461538	0.474359	0.378205	0.173077	0.0833333		0	0	0	0	0.282051	0.365385	0.358974	0.416667
1	20:45:00	22:46:00	06:02:00	06:11:00	20	22	6	6	3	5	13	13		0	0.134615	0	0	0	0	0	0	0	0	0	0	0		0	0	0.294872	0.282051	0.282051	0.365385	0.358974	0.416667	0.461538	0.474359	0.378205	0.173077	0		0	0	0	0	0.282051	0.365385	0.358974	0.416667
1	20:15:00	22:21:00	05:01:00	05:16:00	20	22	5	5	3	5	12	12		0	0.134615	0	0	0	0	0	0	0	0	0	0	0.179487		0	0	0.294872	0.282051	0.282051	0.365385	0.358974	0.416667	0.461538	0.474359	0.378205	0	0		0	0	0	0	0.282051	0.365385	0.358974	0.416667
1	19:02:00	20:46:00	07:02:00	07:06:00	19	20	7	7	2	3	14	14		0	0	0	0	0	0	0	0	0	0	0	0	0		0	0.134615	0.294872	0.282051	0.282051	0.365385	0.358974	0.416667	0.461538	0.474359	0.378205	0.173077	0.0833333		0	0	0.294872	0.282051	0.282051	0.365385	0.358974	0.416667
1	19:10:00	21:16:00	06:03:00	06:16:00	19	21	6	6	2	4	13	13		0	0	0	0	0	0	0	0	0	0	0	0	0		0	0.134615	0.294872	0.282051	0.282051	0.365385	0.358974	0.416667	0.461538	0.474359	0.378205	0.173077	0		0	0	0	0.282051	0.282051	0.365385	0.358974	0.416667
1	23:15:00	00:06:00	05:00:00	05:11:00	23	0	5	5	6	7	12	12		0	0.134615	0.24359	0.301282	0.371795	0	0	0	0	0	0	0	0.179487		0	0	0	0	0	0.365385	0.358974	0.416667	0.461538	0.474359	0.378205	0	0		0	0	0	0	0	0	0.358974	0.416667
1	19:01:00	22:16:00	06:01:00	06:06:00	19	22	6	6	2	5	13	13		0	0	0	0	0	0	0	0	0	0	0	0	0		0	0.134615	0.294872	0.282051	0.282051	0.365385	0.358974	0.416667	0.461538	0.474359	0.378205	0.173077	0		0	0	0	0	0.282051	0.365385	0.358974	0.416667
1	21:15:00	22:31:00	07:01:00	07:21:00	21	22	7	7	4	5	14	14		0	0.134615	0.24359	0	0	0	0	0	0	0	0	0	0		0	0	0	0.282051	0.282051	0.365385	0.358974	0.416667	0.461538	0.474359	0.378205	0.173077	0.0833333		0	0	0	0	0.282051	0.365385	0.358974	0.416667
1	19:25:00	21:31:00	08:05:00	08:18:00	19	21	8	8	2	4	15	15		0	0	0	0	0	0	0	0	0	0	0	0	0		0	0.134615	0.294872	0.282051	0.282051	0.365385	0.358974	0.416667	0.461538	0.474359	0.378205	0.173077	0.0833333		0	0	0	0.282051	0.282051	0.365385	0.358974	0.416667
1	20:05:00	22:51:00	07:01:00	07:11:00	20	22	7	7	3	5	14	14		0	0.134615	0	0	0	0	0	0	0	0	0	0	0		0	0	0.294872	0.282051	0.282051	0.365385	0.358974	0.416667	0.461538	0.474359	0.378205	0.173077	0.0833333		0	0	0	0	0.282051	0.365385	0.358974	0.416667
1	20:05:00	21:46:00	06:01:00	06:16:00	20	21	6	6	3	4	13	13		0	0.134615	0	0	0	0	0	0	0	0	0	0	0		0	0	0.294872	0.282051	0.282051	0.365385	0.358974	0.416667	0.461538	0.474359	0.378205	0.173077	0		0	0	0	0.282051	0.282051	0.365385	0.358974	0.416667
1	19:45:00	21:46:00	07:01:00	07:21:00	19	21	7	7	2	4	14	14		0	0	0	0	0	0	0	0	0	0	0	0	0		0	0.134615	0.294872	0.282051	0.282051	0.365385	0.358974	0.416667	0.461538	0.474359	0.378205	0.173077	0.0833333		0	0	0	0.282051	0.282051	0.365385	0.358974	0.416667
1	19:40:00	21:41:00	06:35:00	06:51:00	19	21	6	6	2	4	13	13		0	0	0	0	0	0	0	0	0	0	0	0	0		0	0.134615	0.294872	0.282051	0.282051	0.365385	0.358974	0.416667	0.461538	0.474359	0.378205	0.173077	0		0	0	0	0.282051	0.282051	0.365385	0.358974	0.416667
1	20:31:00	22:21:00	07:01:00	07:06:00	20	22	7	7	3	5	14	14		0	0.134615	0	0	0	0	0	0	0	0	0	0	0		0	0	0.294872	0.282051	0.282051	0.365385	0.358974	0.416667	0.461538	0.474359	0.378205	0.173077	0.0833333		0	0	0	0	0.282051	0.365385	0.358974	0.416667
1	20:05:00	21:46:00	06:01:00	06:31:00	20	21	6	6	3	4	13	13		0	0.134615	0	0	0	0	0	0	0	0	0	0	0		0	0	0.294872	0.282051	0.282051	0.365385	0.358974	0.416667	0.461538	0.474359	0.378205	0.173077	0		0	0	0	0.282051	0.282051	0.365385	0.358974	0.416667
1	19:15:00	21:46:00	07:01:00	07:11:00	19	21	7	7	2	4	14	14		0	0	0	0	0	0	0	0	0	0	0	0	0		0	0.134615	0.294872	0.282051	0.282051	0.365385	0.358974	0.416667	0.461538	0.474359	0.378205	0.173077	0.0833333		0	0	0	0.282051	0.282051	0.365385	0.358974	0.416667
1	20:05:00	21:46:00	08:02:00	08:11:00	20	21	8	8	3	4	15	15		0	0.134615	0	0	0	0	0	0	0	0	0	0	0		0	0	0.294872	0.282051	0.282051	0.365385	0.358974	0.416667	0.461538	0.474359	0.378205	0.173077	0.0833333		0	0	0	0.282051	0.282051	0.365385	0.358974	0.416667
1	20:05:00	22:46:00	06:01:00	06:16:00	20	22	6	6	3	5	13	13		0	0.134615	0	0	0	0	0	0	0	0	0	0	0		0	0	0.294872	0.282051	0.282051	0.365385	0.358974	0.416667	0.461538	0.474359	0.378205	0.173077	0		0	0	0	0	0.282051	0.365385	0.358974	0.416667
1	20:15:00	20:31:00	07:00:00	07:06:00	20	20	7	7	3	3	14	14		0	0.134615	0	0	0	0	0	0	0	0	0	0	0		0	0	0.294872	0.282051	0.282051	0.365385	0.358974	0.416667	0.461538	0.474359	0.378205	0.173077	0.0833333		0	0	0.294872	0.282051	0.282051	0.365385	0.358974	0.416667
1	19:01:00	23:16:00	06:01:00	06:11:00	19	23	6	6	2	6	13	13		0	0	0	0	0	0	0	0	0	0	0	0	0		0	0.134615	0.294872	0.282051	0.282051	0.365385	0.358974	0.416667	0.461538	0.474359	0.378205	0.173077	0		0	0	0	0	0	0.365385	0.358974	0.416667
1	20:15:00	22:31:00	07:01:00	08:06:00	20	22	7	8	3	5	14	15		0	0.134615	0	0	0	0	0	0	0	0	0	0	0		0	0	0.294872	0.282051	0.282051	0.365385	0.358974	0.416667	0.461538	0.474359	0.378205	0.173077	0.0833333		0	0	0	0	0.282051	0.365385	0.358974	0.416667
1	22:30:00	00:26:00	07:01:00	07:21:00	22	0	7	7	5	7	14	14		0	0.134615	0.24359	0.301282	0	0	0	0	0	0	0	0	0		0	0	0	0	0.282051	0.365385	0.358974	0.416667	0.461538	0.474359	0.378205	0.173077	0.0833333		0	0	0	0	0	0	0.358974	0.416667
1	20:03:00	22:03:00	07:01:00	07:46:00	20	22	7	7	3	5	14	14		0	0.134615	0	0	0	0	0	0	0	0	0	0	0		0	0	0.294872	0.282051	0.282051	0.365385	0.358974	0.416667	0.461538	0.474359	0.378205	0.173077	0.0833333		0	0	0	0	0.282051	0.365385	0.358974	0.416667
1	19:15:00	21:31:00	06:01:00	06:51:00	19	21	6	6	2	4	13	13		0	0	0	0	0	0	0	0	0	0	0	0	0		0	0.134615	0.294872	0.282051	0.282051	0.365385	0.358974	0.416667	0.461538	0.474359	0.378205	0.173077	0		0	0	0	0.282051	0.282051	0.365385	0.358974	0.416667
1	20:22:00	21:46:00	08:02:00	08:03:00	20	21	8	8	3	4	15	15		0	0.134615	0	0	0	0	0	0	0	0	0	0	0		0	0	0.294872	0.282051	0.282051	0.365385	0.358974	0.416667	0.461538	0.474359	0.378205	0.173077	0.0833333		0	0	0	0.282051	0.282051	0.365385	0.358974	0.416667
1	20:20:00	21:21:00	07:01:00	07:21:00	20	21	7	7	3	4	14	14		0	0.134615	0	0	0	0	0	0	0	0	0	0	0		0	0	0.294872	0.282051	0.282051	0.365385	0.358974	0.416667	0.461538	0.474359	0.378205	0.173077	0.0833333		0	0	0	0.282051	0.282051	0.365385	0.358974	0.416667
1	22:30:00	23:16:00	09:01:00	09:11:00	22	23	9	9	5	6	16	16		0	0.134615	0.24359	0.301282	0	0	0	0	0	0	0	0	0		0	0	0	0	0.282051	0.365385	0.358974	0.416667	0.461538	0.474359	0.378205	0.173077	0.0833333		0	0	0	0	0	0.365385	0.358974	0.416667
1	20:20:00	22:31:00	07:02:00	07:11:00	20	22	7	7	3	5	14	14		0	0.134615	0	0	0	0	0	0	0	0	0	0	0		0	0	0.294872	0.282051	0.282051	0.365385	0.358974	0.416667	0.461538	0.474359	0.378205	0.173077	0.0833333		0	0	0	0	0.282051	0.365385	0.358974	0.416667
1	20:20:00	22:46:00	07:01:00	07:11:00	20	22	7	7	3	5	14	14		0	0.134615	0	0	0	0	0	0	0	0	0	0	0		0	0	0.294872	0.282051	0.282051	0.365385	0.358974	0.416667	0.461538	0.474359	0.378205	0.173077	0.0833333		0	0	0	0	0.282051	0.365385	0.358974	0.416667
1	21:02:00	22:31:00	07:01:00	07:21:00	21	22	7	7	4	5	14	14		0	0.134615	0.24359	0	0	0	0	0	0	0	0	0	0		0	0	0	0.282051	0.282051	0.365385	0.358974	0.416667	0.461538	0.474359	0.378205	0.173077	0.0833333		0	0	0	0	0.282051	0.365385	0.358974	0.416667
1	19:02:00	21:31:00	07:01:00	07:31:00	19	21	7	7	2	4	14	14		0	0	0	0	0	0	0	0	0	0	0	0	0		0	0.134615	0.294872	0.282051	0.282051	0.365385	0.358974	0.416667	0.461538	0.474359	0.378205	0.173077	0.0833333		0	0	0	0.282051	0.282051	0.365385	0.358974	0.416667
1	20:30:00	21:37:00	07:15:00	07:31:00	20	21	7	7	3	4	14	14		0	0.134615	0	0	0	0	0	0	0	0	0	0	0		0	0	0.294872	0.282051	0.282051	0.365385	0.358974	0.416667	0.461538	0.474359	0.378205	0.173077	0.0833333		0	0	0	0.282051	0.282051	0.365385	0.358974	0.416667
1	19:30:00	21:46:00	07:01:00	07:26:00	19	21	7	7	2	4	14	14		0	0	0	0	0	0	0	0	0	0	0	0	0		0	0.134615	0.294872	0.282051	0.282051	0.365385	0.358974	0.416667	0.461538	0.474359	0.378205	0.173077	0.0833333		0	0	0	0.282051	0.282051	0.365385	0.358974	0.416667
1	21:25:00	23:31:00	07:01:00	07:11:00	21	23	7	7	4	6	14	14		0	0.134615	0.24359	0	0	0	0	0	0	0	0	0	0		0	0	0	0.282051	0.282051	0.365385	0.358974	0.416667	0.461538	0.474359	0.378205	0.173077	0.0833333		0	0	0	0	0	0.365385	0.358974	0.416667
1	20:10:00	22:21:00	07:01:00	07:11:00	20	22	7	7	3	5	14	14		0	0.134615	0	0	0	0	0	0	0	0	0	0	0		0	0	0.294872	0.282051	0.282051	0.365385	0.358974	0.416667	0.461538	0.474359	0.378205	0.173077	0.0833333		0	0	0	0	0.282051	0.365385	0.358974	0.416667
1	20:15:00	22:31:00	06:01:00	06:16:00	20	22	6	6	3	5	13	13		0	0.134615	0	0	0	0	0	0	0	0	0	0	0		0	0	0.294872	0.282051	0.282051	0.365385	0.358974	0.416667	0.461538	0.474359	0.378205	0.173077	0		0	0	0	0	0.282051	0.365385	0.358974	0.416667
0					0	0	0	0	7	7	7	7		0	0.134615	0.24359	0.301282	0.371795	0.461538	0	0.647436	0.512821	0.653846	0.352564	0.423077	0.179487		0	0	0	0	0	0	0	0	0	0	0	0	0		0	0	0	0	0	0	0	0
1	20:10:00	22:31:00	06:01:00	06:11:00	20	22	6	6	3	5	13	13		0	0.134615	0	0	0	0	0	0	0	0	0	0	0		0	0	0.294872	0.282051	0.282051	0.365385	0.358974	0.416667	0.461538	0.474359	0.378205	0.173077	0		0	0	0	0	0.282051	0.365385	0.358974	0.416667
1	20:15:00	21:31:00	05:01:00	05:11:00	20	21	5	5	3	4	12	12		0	0.134615	0	0	0	0	0	0	0	0	0	0	0.179487		0	0	0.294872	0.282051	0.282051	0.365385	0.358974	0.416667	0.461538	0.474359	0.378205	0	0		0	0	0	0.282051	0.282051	0.365385	0.358974	0.416667
1	21:30:00	23:46:00	06:01:00	06:06:00	21	23	6	6	4	6	13	13		0	0.134615	0.24359	0	0	0	0	0	0	0	0	0	0		0	0	0	0.282051	0.282051	0.365385	0.358974	0.416667	0.461538	0.474359	0.378205	0.173077	0		0	0	0	0	0	0.365385	0.358974	0.416667
1	18:01:00	18:16:00	08:20:00	08:46:00	18	18	8	8	1	1	15	15		0	0	0	0	0	0	0	0	0	0	0	0	0		0	0.134615	0.294872	0.282051	0.282051	0.365385	0.358974	0.416667	0.461538	0.474359	0.378205	0.173077	0.0833333		0	0.134615	0.294872	0.282051	0.282051	0.365385	0.358974	0.416667
1	21:05:00	22:31:00	07:01:00	07:11:00	21	22	7	7	4	5	14	14		0	0.134615	0.24359	0	0	0	0	0	0	0	0	0	0		0	0	0	0.282051	0.282051	0.365385	0.358974	0.416667	0.461538	0.474359	0.378205	0.173077	0.0833333		0	0	0	0	0.282051	0.365385	0.358974	0.416667
1	18:04:00	19:41:00	08:02:00	08:31:00	18	19	8	8	1	2	15	15		0	0	0	0	0	0	0	0	0	0	0	0	0		0	0.134615	0.294872	0.282051	0.282051	0.365385	0.358974	0.416667	0.461538	0.474359	0.378205	0.173077	0.0833333		0	0.134615	0.294872	0.282051	0.282051	0.365385	0.358974	0.416667
1	18:02:00	19:06:00	07:01:00	07:41:00	18	19	7	7	1	2	14	14		0	0	0	0	0	0	0	0	0	0	0	0	0		0	0.134615	0.294872	0.282051	0.282051	0.365385	0.358974	0.416667	0.461538	0.474359	0.378205	0.173077	0.0833333		0	0.134615	0.294872	0.282051	0.282051	0.365385	0.358974	0.416667
1	19:40:00	21:46:00	06:01:00	06:16:00	19	21	6	6	2	4	13	13		0	0	0	0	0	0	0	0	0	0	0	0	0		0	0.134615	0.294872	0.282051	0.282051	0.365385	0.358974	0.416667	0.461538	0.474359	0.378205	0.173077	0		0	0	0	0.282051	0.282051	0.365385	0.358974	0.416667
1	20:05:00	21:46:00	06:01:00	06:05:00	20	21	6	6	3	4	13	13		0	0.134615	0	0	0	0	0	0	0	0	0	0	0		0	0	0.294872	0.282051	0.282051	0.365385	0.358974	0.416667	0.461538	0.474359	0.378205	0.173077	0		0	0	0	0.282051	0.282051	0.365385	0.358974	0.416667
1	19:45:00	21:51:00	06:01:00	06:11:00	19	21	6	6	2	4	13	13		0	0	0	0	0	0	0	0	0	0	0	0	0		0	0.134615	0.294872	0.282051	0.282051	0.365385	0.358974	0.416667	0.461538	0.474359	0.378205	0.173077	0		0	0	0	0.282051	0.282051	0.365385	0.358974	0.416667
1	20:05:00	21:31:00	07:02:00	07:31:00	20	21	7	7	3	4	14	14		0	0.134615	0	0	0	0	0	0	0	0	0	0	0		0	0	0.294872	0.282051	0.282051	0.365385	0.358974	0.416667	0.461538	0.474359	0.378205	0.173077	0.0833333		0	0	0	0.282051	0.282051	0.365385	0.358974	0.416667
1	19:05:00	20:31:00	06:00:00	06:31:00	19	20	6	6	2	3	13	13		0	0	0	0	0	0	0	0	0	0	0	0	0		0	0.134615	0.294872	0.282051	0.282051	0.365385	0.358974	0.416667	0.461538	0.474359	0.378205	0.173077	0		0	0	0.294872	0.282051	0.282051	0.365385	0.358974	0.416667
1	21:05:00	22:26:00	07:02:00	07:11:00	21	22	7	7	4	5	14	14		0	0.134615	0.24359	0	0	0	0	0	0	0	0	0	0		0	0	0	0.282051	0.282051	0.365385	0.358974	0.416667	0.461538	0.474359	0.378205	0.173077	0.0833333		0	0	0	0	0.282051	0.365385	0.358974	0.416667
1	19:05:00	20:21:00	06:01:00	07:21:00	19	20	6	7	2	3	13	14		0	0	0	0	0	0	0	0	0	0	0	0	0		0	0.134615	0.294872	0.282051	0.282051	0.365385	0.358974	0.416667	0.461538	0.474359	0.378205	0.173077	0.0833333		0	0	0.294872	0.282051	0.282051	0.365385	0.358974	0.416667
1	19:30:00	21:11:00	07:01:00	07:13:00	19	21	7	7	2	4	14	14		0	0	0	0	0	0	0	0	0	0	0	0	0		0	0.134615	0.294872	0.282051	0.282051	0.365385	0.358974	0.416667	0.461538	0.474359	0.378205	0.173077	0.0833333		0	0	0	0.282051	0.282051	0.365385	0.358974	0.416667
1	20:15:00	22:46:00	06:01:00	06:21:00	20	22	6	6	3	5	13	13		0	0.134615	0	0	0	0	0	0	0	0	0	0	0		0	0	0.294872	0.282051	0.282051	0.365385	0.358974	0.416667	0.461538	0.474359	0.378205	0.173077	0		0	0	0	0	0.282051	0.365385	0.358974	0.416667
1	20:05:00	21:41:00	06:00:00	06:11:00	20	21	6	6	3	4	13	13		0	0.134615	0	0	0	0	0	0	0	0	0	0	0		0	0	0.294872	0.282051	0.282051	0.365385	0.358974	0.416667	0.461538	0.474359	0.378205	0.173077	0		0	0	0	0.282051	0.282051	0.365385	0.358974	0.416667
0					0	0	0	0	7	7	7	7		0	0.134615	0.24359	0.301282	0.371795	0.461538	0	0.647436	0.512821	0.653846	0.352564	0.423077	0.179487		0	0	0	0	0	0	0	0	0	0	0	0	0		0	0	0	0	0	0	0	0
1	20:50:00	22:51:00	07:02:00	07:08:00	20	22	7	7	3	5	14	14		0	0.134615	0	0	0	0	0	0	0	0	0	0	0		0	0	0.294872	0.282051	0.282051	0.365385	0.358974	0.416667	0.461538	0.474359	0.378205	0.173077	0.0833333		0	0	0	0	0.282051	0.365385	0.358974	0.416667
1	20:10:00	22:31:00	07:01:00	08:16:00	20	22	7	8	3	5	14	15		0	0.134615	0	0	0	0	0	0	0	0	0	0	0		0	0	0.294872	0.282051	0.282051	0.365385	0.358974	0.416667	0.461538	0.474359	0.378205	0.173077	0.0833333		0	0	0	0	0.282051	0.365385	0.358974	0.416667
1	19:05:00	21:41:00	07:04:00	07:16:00	19	21	7	7	2	4	14	14		0	0	0	0	0	0	0	0	0	0	0	0	0		0	0.134615	0.294872	0.282051	0.282051	0.365385	0.358974	0.416667	0.461538	0.474359	0.378205	0.173077	0.0833333		0	0	0	0.282051	0.282051	0.365385	0.358974	0.416667
1	20:10:00	21:11:00	07:05:00	07:11:00	20	21	7	7	3	4	14	14		0	0.134615	0	0	0	0	0	0	0	0	0	0	0		0	0	0.294872	0.282051	0.282051	0.365385	0.358974	0.416667	0.461538	0.474359	0.378205	0.173077	0.0833333		0	0	0	0.282051	0.282051	0.365385	0.358974	0.416667
1	20:05:00	22:41:00	06:02:00	06:11:00	20	22	6	6	3	5	13	13		0	0.134615	0	0	0	0	0	0	0	0	0	0	0		0	0	0.294872	0.282051	0.282051	0.365385	0.358974	0.416667	0.461538	0.474359	0.378205	0.173077	0		0	0	0	0	0.282051	0.365385	0.358974	0.416667
1	20:05:00	22:46:00	06:02:00	06:31:00	20	22	6	6	3	5	13	13		0	0.134615	0	0	0	0	0	0	0	0	0	0	0		0	0	0.294872	0.282051	0.282051	0.365385	0.358974	0.416667	0.461538	0.474359	0.378205	0.173077	0		0	0	0	0	0.282051	0.365385	0.358974	0.416667
1	20:40:00	23:56:00	05:05:00	05:46:00	20	23	5	5	3	6	12	12		0	0.134615	0	0	0	0	0	0	0	0	0	0	0.179487		0	0	0.294872	0.282051	0.282051	0.365385	0.358974	0.416667	0.461538	0.474359	0.378205	0	0		0	0	0	0	0	0.365385	0.358974	0.416667
1	19:40:00	21:31:00	06:15:00	06:36:00	19	21	6	6	2	4	13	13		0	0	0	0	0	0	0	0	0	0	0	0	0		0	0.134615	0.294872	0.282051	0.282051	0.365385	0.358974	0.416667	0.461538	0.474359	0.378205	0.173077	0		0	0	0	0.282051	0.282051	0.365385	0.358974	0.416667
1	20:20:00	22:46:00	06:20:00	06:41:00	20	22	6	6	3	5	13	13		0	0.134615	0	0	0	0	0	0	0	0	0	0	0		0	0	0.294872	0.282051	0.282051	0.365385	0.358974	0.416667	0.461538	0.474359	0.378205	0.173077	0		0	0	0	0	0.282051	0.365385	0.358974	0.416667
1	18:20:00	20:31:00	07:20:00	07:36:00	18	20	7	7	1	3	14	14		0	0	0	0	0	0	0	0	0	0	0	0	0		0	0.134615	0.294872	0.282051	0.282051	0.365385	0.358974	0.416667	0.461538	0.474359	0.378205	0.173077	0.0833333		0	0	0.294872	0.282051	0.282051	0.365385	0.358974	0.416667
1	20:20:00	22:56:00	06:05:00	06:50:00	20	22	6	6	3	5	13	13		0	0.134615	0	0	0	0	0	0	0	0	0	0	0		0	0	0.294872	0.282051	0.282051	0.365385	0.358974	0.416667	0.461538	0.474359	0.378205	0.173077	0		0	0	0	0	0.282051	0.365385	0.358974	0.416667
1	20:59:00	22:00:00	04:59:00	08:00:00	20	22	4	8	3	5	11	15		0	0.134615	0	0	0	0	0	0	0	0	0	0	0		0	0	0.294872	0.282051	0.282051	0.365385	0.358974	0.416667	0.461538	0.474359	0.378205	0.173077	0.0833333		0	0	0	0	0.282051	0.365385	0.358974	0.416667
1	19:25:00	22:31:00	05:45:00	06:06:00	19	22	5	6	2	5	12	13		0	0	0	0	0	0	0	0	0	0	0	0	0		0	0.134615	0.294872	0.282051	0.282051	0.365385	0.358974	0.416667	0.461538	0.474359	0.378205	0.173077	0		0	0	0	0	0.282051	0.365385	0.358974	0.416667
1	23:25:00	00:26:00	06:30:00	07:11:00	23	0	6	7	6	7	13	14		0	0.134615	0.24359	0.301282	0.371795	0	0	0	0	0	0	0	0		0	0	0	0	0	0.365385	0.358974	0.416667	0.461538	0.474359	0.378205	0.173077	0.0833333		0	0	0	0	0	0	0.358974	0.416667
1	22:05:00	23:26:00	06:05:00	06:31:00	22	23	6	6	5	6	13	13		0	0.134615	0.24359	0.301282	0	0	0	0	0	0	0	0	0		0	0	0	0	0.282051	0.365385	0.358974	0.416667	0.461538	0.474359	0.378205	0.173077	0		0	0	0	0	0	0.365385	0.358974	0.416667
1	18:35:00	21:41:00	06:35:00	07:41:00	18	21	6	7	1	4	13	14		0	0	0	0	0	0	0	0	0	0	0	0	0		0	0.134615	0.294872	0.282051	0.282051	0.365385	0.358974	0.416667	0.461538	0.474359	0.378205	0.173077	0.0833333		0	0	0	0.282051	0.282051	0.365385	0.358974	0.416667
1	20:40:00	21:56:00	07:35:00	08:06:00	20	21	7	8	3	4	14	15		0	0.134615	0	0	0	0	0	0	0	0	0	0	0		0	0	0.294872	0.282051	0.282051	0.365385	0.358974	0.416667	0.461538	0.474359	0.378205	0.173077	0.0833333		0	0	0	0.282051	0.282051	0.365385	0.358974	0.416667
1	21:00:00	21:01:00	06:00:00	06:01:00	21	21	6	6	4	4	13	13		0	0.134615	0.24359	0	0	0	0	0	0	0	0	0	0		0	0	0	0.282051	0.282051	0.365385	0.358974	0.416667	0.461538	0.474359	0.378205	0.173077	0		0	0	0	0.282051	0.282051	0.365385	0.358974	0.416667
1	18:45:00	20:46:00	05:30:00	06:11:00	18	20	5	6	1	3	12	13		0	0	0	0	0	0	0	0	0	0	0	0	0		0	0.134615	0.294872	0.282051	0.282051	0.365385	0.358974	0.416667	0.461538	0.474359	0.378205	0.173077	0		0	0	0.294872	0.282051	0.282051	0.365385	0.358974	0.416667
1	20:25:00	21:50:00	05:05:00	06:46:00	20	21	5	6	3	4	12	13		0	0.134615	0	0	0	0	0	0	0	0	0	0	0		0	0	0.294872	0.282051	0.282051	0.365385	0.358974	0.416667	0.461538	0.474359	0.378205	0.173077	0		0	0	0	0.282051	0.282051	0.365385	0.358974	0.416667
1	21:00:00	21:01:00	06:00:00	06:01:00	21	21	6	6	4	4	13	13		0	0.134615	0.24359	0	0	0	0	0	0	0	0	0	0		0	0	0	0.282051	0.282051	0.365385	0.358974	0.416667	0.461538	0.474359	0.378205	0.173077	0		0	0	0	0.282051	0.282051	0.365385	0.358974	0.416667
1	18:30:00	23:46:00	06:02:00	06:26:00	18	23	6	6	1	6	13	13		0	0	0	0	0	0	0	0	0	0	0	0	0		0	0.134615	0.294872	0.282051	0.282051	0.365385	0.358974	0.416667	0.461538	0.474359	0.378205	0.173077	0		0	0	0	0	0	0.365385	0.358974	0.416667
1	21:37:00	22:37:00	05:45:00	08:16:00	21	22	5	8	4	5	12	15		0	0.134615	0.24359	0	0	0	0	0	0	0	0	0	0		0	0	0	0.282051	0.282051	0.365385	0.358974	0.416667	0.461538	0.474359	0.378205	0.173077	0.0833333		0	0	0	0	0.282051	0.365385	0.358974	0.416667
1	20:25:00	23:26:00	05:01:00	07:16:00	20	23	5	7	3	6	12	14		0	0.134615	0	0	0	0	0	0	0	0	0	0	0		0	0	0.294872	0.282051	0.282051	0.365385	0.358974	0.416667	0.461538	0.474359	0.378205	0.173077	0.0833333		0	0	0	0	0	0.365385	0.358974	0.416667
1	19:55:00	21:21:00	06:20:00	06:46:00	19	21	6	6	2	4	13	13		0	0	0	0	0	0	0	0	0	0	0	0	0		0	0.134615	0.294872	0.282051	0.282051	0.365385	0.358974	0.416667	0.461538	0.474359	0.378205	0.173077	0		0	0	0	0.282051	0.282051	0.365385	0.358974	0.416667
1	19:20:00	21:46:00	07:20:00	07:51:00	19	21	7	7	2	4	14	14		0	0	0	0	0	0	0	0	0	0	0	0	0		0	0.134615	0.294872	0.282051	0.282051	0.365385	0.358974	0.416667	0.461538	0.474359	0.378205	0.173077	0.0833333		0	0	0	0.282051	0.282051	0.365385	0.358974	0.416667
1	20:30:00	23:56:00	06:05:00	06:56:00	20	23	6	6	3	6	13	13		0	0.134615	0	0	0	0	0	0	0	0	0	0	0		0	0	0.294872	0.282051	0.282051	0.365385	0.358974	0.416667	0.461538	0.474359	0.378205	0.173077	0		0	0	0	0	0	0.365385	0.358974	0.416667
1	20:55:00	22:31:00	06:20:00	07:06:00	20	22	6	7	3	5	13	14		0	0.134615	0	0	0	0	0	0	0	0	0	0	0		0	0	0.294872	0.282051	0.282051	0.365385	0.358974	0.416667	0.461538	0.474359	0.378205	0.173077	0.0833333		0	0	0	0	0.282051	0.365385	0.358974	0.416667
1	20:35:00	22:51:00	06:02:00	06:41:00	20	22	6	6	3	5	13	13		0	0.134615	0	0	0	0	0	0	0	0	0	0	0		0	0	0.294872	0.282051	0.282051	0.365385	0.358974	0.416667	0.461538	0.474359	0.378205	0.173077	0		0	0	0	0	0.282051	0.365385	0.358974	0.416667
1	19:10:00	21:16:00	07:01:00	07:31:00	19	21	7	7	2	4	14	14		0	0	0	0	0	0	0	0	0	0	0	0	0		0	0.134615	0.294872	0.282051	0.282051	0.365385	0.358974	0.416667	0.461538	0.474359	0.378205	0.173077	0.0833333		0	0	0	0.282051	0.282051	0.365385	0.358974	0.416667
1	21:00:00	21:01:00	06:00:00	06:01:00	21	21	6	6	4	4	13	13		0	0.134615	0.24359	0	0	0	0	0	0	0	0	0	0		0	0	0	0.282051	0.282051	0.365385	0.358974	0.416667	0.461538	0.474359	0.378205	0.173077	0		0	0	0	0.282051	0.282051	0.365385	0.358974	0.416667
1	20:32:00	21:33:00	06:32:00	09:33:00	20	21	6	9	3	4	13	16		0	0.134615	0	0	0	0	0	0	0	0	0	0	0		0	0	0.294872	0.282051	0.282051	0.365385	0.358974	0.416667	0.461538	0.474359	0.378205	0.173077	0.0833333		0	0	0	0.282051	0.282051	0.365385	0.358974	0.416667
1	20:38:00	23:46:00	06:05:00	06:56:00	20	23	6	6	3	6	13	13		0	0.134615	0	0	0	0	0	0	0	0	0	0	0		0	0	0.294872	0.282051	0.282051	0.365385	0.358974	0.416667	0.461538	0.474359	0.378205	0.173077	0		0	0	0	0	0	0.365385	0.358974	0.416667
1	18:40:00	20:41:00	07:05:00	07:26:00	18	20	7	7	1	3	14	14		0	0	0	0	0	0	0	0	0	0	0	0	0		0	0.134615	0.294872	0.282051	0.282051	0.365385	0.358974	0.416667	0.461538	0.474359	0.378205	0.173077	0.0833333		0	0	0.294872	0.282051	0.282051	0.365385	0.358974	0.416667
1	20:55:00	23:56:00	06:45:00	06:51:00	20	23	6	6	3	6	13	13		0	0.134615	0	0	0	0	0	0	0	0	0	0	0		0	0	0.294872	0.282051	0.282051	0.365385	0.358974	0.416667	0.461538	0.474359	0.378205	0.173077	0		0	0	0	0	0	0.365385	0.358974	0.416667
1	19:45:00	20:46:00	06:02:00	06:46:00	19	20	6	6	2	3	13	13		0	0	0	0	0	0	0	0	0	0	0	0	0		0	0.134615	0.294872	0.282051	0.282051	0.365385	0.358974	0.416667	0.461538	0.474359	0.378205	0.173077	0		0	0	0.294872	0.282051	0.282051	0.365385	0.358974	0.416667
1	20:46:00	22:48:00	05:47:00	07:48:00	20	22	5	7	3	5	12	14		0	0.134615	0	0	0	0	0	0	0	0	0	0	0		0	0	0.294872	0.282051	0.282051	0.365385	0.358974	0.416667	0.461538	0.474359	0.378205	0.173077	0.0833333		0	0	0	0	0.282051	0.365385	0.358974	0.416667
1	20:50:00	23:46:00	05:05:00	05:51:00	20	23	5	5	3	6	12	12		0	0.134615	0	0	0	0	0	0	0	0	0	0	0.179487		0	0	0.294872	0.282051	0.282051	0.365385	0.358974	0.416667	0.461538	0.474359	0.378205	0	0		0	0	0	0	0	0.365385	0.358974	0.416667
1	20:40:00	22:56:00	06:05:00	06:41:00	20	22	6	6	3	5	13	13		0	0.134615	0	0	0	0	0	0	0	0	0	0	0		0	0	0.294872	0.282051	0.282051	0.365385	0.358974	0.416667	0.461538	0.474359	0.378205	0.173077	0		0	0	0	0	0.282051	0.365385	0.358974	0.416667
1	20:35:00	22:41:00	07:05:00	07:41:00	20	22	7	7	3	5	14	14		0	0.134615	0	0	0	0	0	0	0	0	0	0	0		0	0	0.294872	0.282051	0.282051	0.365385	0.358974	0.416667	0.461538	0.474359	0.378205	0.173077	0.0833333		0	0	0	0	0.282051	0.365385	0.358974	0.416667
1	19:05:00	21:46:00	05:25:00	06:45:00	19	21	5	6	2	4	12	13		0	0	0	0	0	0	0	0	0	0	0	0	0		0	0.134615	0.294872	0.282051	0.282051	0.365385	0.358974	0.416667	0.461538	0.474359	0.378205	0.173077	0		0	0	0	0.282051	0.282051	0.365385	0.358974	0.416667
1	20:45:00	23:51:00	07:35:00	08:21:00	20	23	7	8	3	6	14	15		0	0.134615	0	0	0	0	0	0	0	0	0	0	0		0	0	0.294872	0.282051	0.282051	0.365385	0.358974	0.416667	0.461538	0.474359	0.378205	0.173077	0.0833333		0	0	0	0	0	0.365385	0.358974	0.416667
1	19:40:00	21:46:00	06:05:00	06:41:00	19	21	6	6	2	4	13	13		0	0	0	0	0	0	0	0	0	0	0	0	0		0	0.134615	0.294872	0.282051	0.282051	0.365385	0.358974	0.416667	0.461538	0.474359	0.378205	0.173077	0		0	0	0	0.282051	0.282051	0.365385	0.358974	0.416667
1	23:45:00	00:41:00	06:05:00	06:31:00	23	0	6	6	6	7	13	13		0	0.134615	0.24359	0.301282	0.371795	0	0	0	0	0	0	0	0		0	0	0	0	0	0.365385	0.358974	0.416667	0.461538	0.474359	0.378205	0.173077	0		0	0	0	0	0	0	0.358974	0.416667
1	20:25:00	22:56:00	06:05:00	06:56:00	20	22	6	6	3	5	13	13		0	0.134615	0	0	0	0	0	0	0	0	0	0	0		0	0	0.294872	0.282051	0.282051	0.365385	0.358974	0.416667	0.461538	0.474359	0.378205	0.173077	0		0	0	0	0	0.282051	0.365385	0.358974	0.416667
1	18:10:00	18:56:00	08:25:00	08:46:00	18	18	8	8	1	1	15	15		0	0	0	0	0	0	0	0	0	0	0	0	0		0	0.134615	0.294872	0.282051	0.282051	0.365385	0.358974	0.416667	0.461538	0.474359	0.378205	0.173077	0.0833333		0	0.134615	0.294872	0.282051	0.282051	0.365385	0.358974	0.416667
1	21:58:00	22:51:00	07:57:00	08:56:00	21	22	7	8	4	5	14	15		0	0.134615	0.24359	0	0	0	0	0	0	0	0	0	0		0	0	0	0.282051	0.282051	0.365385	0.358974	0.416667	0.461538	0.474359	0.378205	0.173077	0.0833333		0	0	0	0	0.282051	0.365385	0.358974	0.416667
1	19:25:00	22:46:00	06:05:00	06:41:00	19	22	6	6	2	5	13	13		0	0	0	0	0	0	0	0	0	0	0	0	0		0	0.134615	0.294872	0.282051	0.282051	0.365385	0.358974	0.416667	0.461538	0.474359	0.378205	0.173077	0		0	0	0	0	0.282051	0.365385	0.358974	0.416667
1	20:30:00	21:26:00	06:30:00	06:56:00	20	21	6	6	3	4	13	13		0	0.134615	0	0	0	0	0	0	0	0	0	0	0		0	0	0.294872	0.282051	0.282051	0.365385	0.358974	0.416667	0.461538	0.474359	0.378205	0.173077	0		0	0	0	0.282051	0.282051	0.365385	0.358974	0.416667
1	20:40:00	22:46:00	06:05:00	06:36:00	20	22	6	6	3	5	13	13		0	0.134615	0	0	0	0	0	0	0	0	0	0	0		0	0	0.294872	0.282051	0.282051	0.365385	0.358974	0.416667	0.461538	0.474359	0.378205	0.173077	0		0	0	0	0	0.282051	0.365385	0.358974	0.416667
1	21:40:00	23:21:00	06:10:00	06:31:00	21	23	6	6	4	6	13	13		0	0.134615	0.24359	0	0	0	0	0	0	0	0	0	0		0	0	0	0.282051	0.282051	0.365385	0.358974	0.416667	0.461538	0.474359	0.378205	0.173077	0		0	0	0	0	0	0.365385	0.358974	0.416667
1	18:25:00	22:56:00	06:04:00	06:41:00	18	22	6	6	1	5	13	13		0	0	0	0	0	0	0	0	0	0	0	0	0		0	0.134615	0.294872	0.282051	0.282051	0.365385	0.358974	0.416667	0.461538	0.474359	0.378205	0.173077	0		0	0	0	0	0.282051	0.365385	0.358974	0.416667
1	19:10:00	22:41:00	06:05:00	06:31:00	19	22	6	6	2	5	13	13		0	0	0	0	0	0	0	0	0	0	0	0	0		0	0.134615	0.294872	0.282051	0.282051	0.365385	0.358974	0.416667	0.461538	0.474359	0.378205	0.173077	0		0	0	0	0	0.282051	0.365385	0.358974	0.416667
1	20:30:00	22:31:00	06:30:00	06:41:00	20	22	6	6	3	5	13	13		0	0.134615	0	0	0	0	0	0	0	0	0	0	0		0	0	0.294872	0.282051	0.282051	0.365385	0.358974	0.416667	0.461538	0.474359	0.378205	0.173077	0		0	0	0	0	0.282051	0.365385	0.358974	0.416667
1	23:00:00	23:01:00	06:00:00	06:01:00	23	23	6	6	6	6	13	13		0	0.134615	0.24359	0.301282	0.371795	0	0	0	0	0	0	0	0		0	0	0	0	0	0.365385	0.358974	0.416667	0.461538	0.474359	0.378205	0.173077	0		0	0	0	0	0	0.365385	0.358974	0.416667
1	19:40:00	20:56:00	06:15:00	06:46:00	19	20	6	6	2	3	13	13		0	0	0	0	0	0	0	0	0	0	0	0	0		0	0.134615	0.294872	0.282051	0.282051	0.365385	0.358974	0.416667	0.461538	0.474359	0.378205	0.173077	0		0	0	0.294872	0.282051	0.282051	0.365385	0.358974	0.416667
1	20:11:00	22:56:00	06:10:00	06:36:00	20	22	6	6	3	5	13	13		0	0.134615	0	0	0	0	0	0	0	0	0	0	0		0	0	0.294872	0.282051	0.282051	0.365385	0.358974	0.416667	0.461538	0.474359	0.378205	0.173077	0		0	0	0	0	0.282051	0.365385	0.358974	0.416667
1	19:25:00	20:56:00	06:25:00	06:56:00	19	20	6	6	2	3	13	13		0	0	0	0	0	0	0	0	0	0	0	0	0		0	0.134615	0.294872	0.282051	0.282051	0.365385	0.358974	0.416667	0.461538	0.474359	0.378205	0.173077	0		0	0	0.294872	0.282051	0.282051	0.365385	0.358974	0.416667
1	20:44:00	22:51:00	06:05:00	06:46:00	20	22	6	6	3	5	13	13		0	0.134615	0	0	0	0	0	0	0	0	0	0	0		0	0	0.294872	0.282051	0.282051	0.365385	0.358974	0.416667	0.461538	0.474359	0.378205	0.173077	0		0	0	0	0	0.282051	0.365385	0.358974	0.416667
1	20:25:00	21:56:00	06:05:00	06:33:00	20	21	6	6	3	4	13	13		0	0.134615	0	0	0	0	0	0	0	0	0	0	0		0	0	0.294872	0.282051	0.282051	0.365385	0.358974	0.416667	0.461538	0.474359	0.378205	0.173077	0		0	0	0	0.282051	0.282051	0.365385	0.358974	0.416667
1					0	0	0	0	7	7	7	7		0	0.134615	0.24359	0.301282	0.371795	0.461538	0	0.647436	0.512821	0.653846	0.352564	0.423077	0.179487		0	0	0	0	0	0	0	0	0	0	0	0	0		0	0	0	0	0	0	0	0
1	20:50:00	22:31:00	06:15:00	06:41:00	20	22	6	6	3	5	13	13		0	0.134615	0	0	0	0	0	0	0	0	0	0	0		0	0	0.294872	0.282051	0.282051	0.365385	0.358974	0.416667	0.461538	0.474359	0.378205	0.173077	0		0	0	0	0	0.282051	0.365385	0.358974	0.416667
1	19:30:00	22:46:00	08:05:00	09:31:00	19	22	8	9	2	5	15	16		0	0	0	0	0	0	0	0	0	0	0	0	0		0	0.134615	0.294872	0.282051	0.282051	0.365385	0.358974	0.416667	0.461538	0.474359	0.378205	0.173077	0.0833333		0	0	0	0	0.282051	0.365385	0.358974	0.416667
1	20:35:00	22:41:00	06:05:00	06:36:00	20	22	6	6	3	5	13	13		0	0.134615	0	0	0	0	0	0	0	0	0	0	0		0	0	0.294872	0.282051	0.282051	0.365385	0.358974	0.416667	0.461538	0.474359	0.378205	0.173077	0		0	0	0	0	0.282051	0.365385	0.358974	0.416667
1	19:45:00	21:46:00	06:10:00	06:41:00	19	21	6	6	2	4	13	13		0	0	0	0	0	0	0	0	0	0	0	0	0		0	0.134615	0.294872	0.282051	0.282051	0.365385	0.358974	0.416667	0.461538	0.474359	0.378205	0.173077	0		0	0	0	0.282051	0.282051	0.365385	0.358974	0.416667
1	19:15:00	20:56:00	07:15:00	08:21:00	19	20	7	8	2	3	14	15		0	0	0	0	0	0	0	0	0	0	0	0	0		0	0.134615	0.294872	0.282051	0.282051	0.365385	0.358974	0.416667	0.461538	0.474359	0.378205	0.173077	0.0833333		0	0	0.294872	0.282051	0.282051	0.365385	0.358974	0.416667
1	20:30:00	22:56:00	06:05:00	06:46:00	20	22	6	6	3	5	13	13		0	0.134615	0	0	0	0	0	0	0	0	0	0	0		0	0	0.294872	0.282051	0.282051	0.365385	0.358974	0.416667	0.461538	0.474359	0.378205	0.173077	0		0	0	0	0	0.282051	0.365385	0.358974	0.416667
1	19:30:00	21:46:00	06:05:00	06:51:00	19	21	6	6	2	4	13	13		0	0	0	0	0	0	0	0	0	0	0	0	0		0	0.134615	0.294872	0.282051	0.282051	0.365385	0.358974	0.416667	0.461538	0.474359	0.378205	0.173077	0		0	0	0	0.282051	0.282051	0.365385	0.358974	0.416667
1	19:35:00	21:36:00	06:05:00	06:26:00	19	21	6	6	2	4	13	13		0	0	0	0	0	0	0	0	0	0	0	0	0		0	0.134615	0.294872	0.282051	0.282051	0.365385	0.358974	0.416667	0.461538	0.474359	0.378205	0.173077	0		0	0	0	0.282051	0.282051	0.365385	0.358974	0.416667
1	19:35:00	20:51:00	06:30:00	07:06:00	19	20	6	7	2	3	13	14		0	0	0	0	0	0	0	0	0	0	0	0	0		0	0.134615	0.294872	0.282051	0.282051	0.365385	0.358974	0.416667	0.461538	0.474359	0.378205	0.173077	0.0833333		0	0	0.294872	0.282051	0.282051	0.365385	0.358974	0.416667
1	20:49:00	22:51:00	06:44:00	06:56:00	20	22	6	6	3	5	13	13		0	0.134615	0	0	0	0	0	0	0	0	0	0	0		0	0	0.294872	0.282051	0.282051	0.365385	0.358974	0.416667	0.461538	0.474359	0.378205	0.173077	0		0	0	0	0	0.282051	0.365385	0.358974	0.416667
1	19:20:00	21:41:00	06:20:00	06:56:00	19	21	6	6	2	4	13	13		0	0	0	0	0	0	0	0	0	0	0	0	0		0	0.134615	0.294872	0.282051	0.282051	0.365385	0.358974	0.416667	0.461538	0.474359	0.378205	0.173077	0		0	0	0	0.282051	0.282051	0.365385	0.358974	0.416667
1	19:02:00	21:26:00	08:01:00	08:46:00	19	21	8	8	2	4	15	15		0	0	0	0	0	0	0	0	0	0	0	0	0		0	0.134615	0.294872	0.282051	0.282051	0.365385	0.358974	0.416667	0.461538	0.474359	0.378205	0.173077	0.0833333		0	0	0	0.282051	0.282051	0.365385	0.358974	0.416667
1	20:20:00	22:56:00	06:20:00	06:56:00	20	22	6	6	3	5	13	13		0	0.134615	0	0	0	0	0	0	0	0	0	0	0		0	0	0.294872	0.282051	0.282051	0.365385	0.358974	0.416667	0.461538	0.474359	0.378205	0.173077	0		0	0	0	0	0.282051	0.365385	0.358974	0.416667
1	20:20:00	22:56:00	06:22:00	06:56:00	20	22	6	6	3	5	13	13		0	0.134615	0	0	0	0	0	0	0	0	0	0	0		0	0	0.294872	0.282051	0.282051	0.365385	0.358974	0.416667	0.461538	0.474359	0.378205	0.173077	0		0	0	0	0	0.282051	0.365385	0.358974	0.416667
1	18:25:00	19:31:00	06:05:00	07:36:00	18	19	6	7	1	2	13	14		0	0	0	0	0	0	0	0	0	0	0	0	0		0	0.134615	0.294872	0.282051	0.282051	0.365385	0.358974	0.416667	0.461538	0.474359	0.378205	0.173077	0.0833333		0	0.134615	0.294872	0.282051	0.282051	0.365385	0.358974	0.416667
1	21:30:00	22:57:00	07:02:00	07:51:00	21	22	7	7	4	5	14	14		0	0.134615	0.24359	0	0	0	0	0	0	0	0	0	0		0	0	0	0.282051	0.282051	0.365385	0.358974	0.416667	0.461538	0.474359	0.378205	0.173077	0.0833333		0	0	0	0	0.282051	0.365385	0.358974	0.416667
1	21:20:00	23:26:00	05:05:00	05:46:00	21	23	5	5	4	6	12	12		0	0.134615	0.24359	0	0	0	0	0	0	0	0	0	0.179487		0	0	0	0.282051	0.282051	0.365385	0.358974	0.416667	0.461538	0.474359	0.378205	0	0		0	0	0	0	0	0.365385	0.358974	0.416667
1	21:45:00	23:21:00	05:05:00	05:31:00	21	23	5	5	4	6	12	12		0	0.134615	0.24359	0	0	0	0	0	0	0	0	0	0.179487		0	0	0	0.282051	0.282051	0.365385	0.358974	0.416667	0.461538	0.474359	0.378205	0	0		0	0	0	0	0	0.365385	0.358974	0.416667
1	22:20:00	23:21:00	06:20:00	06:46:00	22	23	6	6	5	6	13	13		0	0.134615	0.24359	0.301282	0	0	0	0	0	0	0	0	0		0	0	0	0	0.282051	0.365385	0.358974	0.416667	0.461538	0.474359	0.378205	0.173077	0		0	0	0	0	0	0.365385	0.358974	0.416667
1	19:40:00	21:21:00	08:10:00	08:51:00	19	21	8	8	2	4	15	15		0	0	0	0	0	0	0	0	0	0	0	0	0		0	0.134615	0.294872	0.282051	0.282051	0.365385	0.358974	0.416667	0.461538	0.474359	0.378205	0.173077	0.0833333		0	0	0	0.282051	0.282051	0.365385	0.358974	0.416667
1	20:35:00	22:31:00	07:10:00	07:56:00	20	22	7	7	3	5	14	14		0	0.134615	0	0	0	0	0	0	0	0	0	0	0		0	0	0.294872	0.282051	0.282051	0.365385	0.358974	0.416667	0.461538	0.474359	0.378205	0.173077	0.0833333		0	0	0	0	0.282051	0.365385	0.358974	0.416667
1	18:25:00	20:26:00	07:05:00	07:26:00	18	20	7	7	1	3	14	14		0	0	0	0	0	0	0	0	0	0	0	0	0		0	0.134615	0.294872	0.282051	0.282051	0.365385	0.358974	0.416667	0.461538	0.474359	0.378205	0.173077	0.0833333		0	0	0.294872	0.282051	0.282051	0.365385	0.358974	0.416667
1	20:10:00	22:56:00	06:01:00	06:11:00	20	22	6	6	3	5	13	13		0	0.134615	0	0	0	0	0	0	0	0	0	0	0		0	0	0.294872	0.282051	0.282051	0.365385	0.358974	0.416667	0.461538	0.474359	0.378205	0.173077	0		0	0	0	0	0.282051	0.365385	0.358974	0.416667
1	20:30:00	23:31:00	06:05:00	06:26:00	20	23	6	6	3	6	13	13		0	0.134615	0	0	0	0	0	0	0	0	0	0	0		0	0	0.294872	0.282051	0.282051	0.365385	0.358974	0.416667	0.461538	0.474359	0.378205	0.173077	0		0	0	0	0	0	0.365385	0.358974	0.416667
1	20:10:00	21:56:00	07:04:00	07:31:00	20	21	7	7	3	4	14	14		0	0.134615	0	0	0	0	0	0	0	0	0	0	0		0	0	0.294872	0.282051	0.282051	0.365385	0.358974	0.416667	0.461538	0.474359	0.378205	0.173077	0.0833333		0	0	0	0.282051	0.282051	0.365385	0.358974	0.416667
1	20:08:00	21:21:00	06:15:00	06:46:00	20	21	6	6	3	4	13	13		0	0.134615	0	0	0	0	0	0	0	0	0	0	0		0	0	0.294872	0.282051	0.282051	0.365385	0.358974	0.416667	0.461538	0.474359	0.378205	0.173077	0		0	0	0	0.282051	0.282051	0.365385	0.358974	0.416667
1	19:30:00	20:56:00	06:30:00	07:26:00	19	20	6	7	2	3	13	14		0	0	0	0	0	0	0	0	0	0	0	0	0		0	0.134615	0.294872	0.282051	0.282051	0.365385	0.358974	0.416667	0.461538	0.474359	0.378205	0.173077	0.0833333		0	0	0.294872	0.282051	0.282051	0.365385	0.358974	0.416667
1	19:15:00	20:41:00	07:00:00	07:46:00	19	20	7	7	2	3	14	14		0	0	0	0	0	0	0	0	0	0	0	0	0		0	0.134615	0.294872	0.282051	0.282051	0.365385	0.358974	0.416667	0.461538	0.474359	0.378205	0.173077	0.0833333		0	0	0.294872	0.282051	0.282051	0.365385	0.358974	0.416667
1	19:35:00	20:31:00	06:35:00	07:06:00	19	20	6	7	2	3	13	14		0	0	0	0	0	0	0	0	0	0	0	0	0		0	0.134615	0.294872	0.282051	0.282051	0.365385	0.358974	0.416667	0.461538	0.474359	0.378205	0.173077	0.0833333		0	0	0.294872	0.282051	0.282051	0.365385	0.358974	0.416667
1	20:52:00	22:36:00	07:02:00	07:11:00	20	22	7	7	3	5	14	14		0	0.134615	0	0	0	0	0	0	0	0	0	0	0		0	0	0.294872	0.282051	0.282051	0.365385	0.358974	0.416667	0.461538	0.474359	0.378205	0.173077	0.0833333		0	0	0	0	0.282051	0.365385	0.358974	0.416667
1	19:20:00	21:51:00	07:40:00	08:06:00	19	21	7	8	2	4	14	15		0	0	0	0	0	0	0	0	0	0	0	0	0		0	0.134615	0.294872	0.282051	0.282051	0.365385	0.358974	0.416667	0.461538	0.474359	0.378205	0.173077	0.0833333		0	0	0	0.282051	0.282051	0.365385	0.358974	0.416667
1	19:40:00	21:46:00	06:30:00	06:56:00	19	21	6	6	2	4	13	13		0	0	0	0	0	0	0	0	0	0	0	0	0		0	0.134615	0.294872	0.282051	0.282051	0.365385	0.358974	0.416667	0.461538	0.474359	0.378205	0.173077	0		0	0	0	0.282051	0.282051	0.365385	0.358974	0.416667
1	19:25:00	20:56:00	06:25:00	07:26:00	19	20	6	7	2	3	13	14		0	0	0	0	0	0	0	0	0	0	0	0	0		0	0.134615	0.294872	0.282051	0.282051	0.365385	0.358974	0.416667	0.461538	0.474359	0.378205	0.173077	0.0833333		0	0	0.294872	0.282051	0.282051	0.365385	0.358974	0.416667
1	19:25:00	21:16:00	06:05:00	06:21:00	19	21	6	6	2	4	13	13		0	0	0	0	0	0	0	0	0	0	0	0	0		0	0.134615	0.294872	0.282051	0.282051	0.365385	0.358974	0.416667	0.461538	0.474359	0.378205	0.173077	0		0	0	0	0.282051	0.282051	0.365385	0.358974	0.416667
1	20:30:00	21:46:00	06:05:00	06:21:00	20	21	6	6	3	4	13	13		0	0.134615	0	0	0	0	0	0	0	0	0	0	0		0	0	0.294872	0.282051	0.282051	0.365385	0.358974	0.416667	0.461538	0.474359	0.378205	0.173077	0		0	0	0	0.282051	0.282051	0.365385	0.358974	0.416667
1	20:45:00	22:46:00	06:45:00	06:56:00	20	22	6	6	3	5	13	13		0	0.134615	0	0	0	0	0	0	0	0	0	0	0		0	0	0.294872	0.282051	0.282051	0.365385	0.358974	0.416667	0.461538	0.474359	0.378205	0.173077	0		0	0	0	0	0.282051	0.365385	0.358974	0.416667
1	20:50:00	22:56:00	06:25:00	06:51:00	20	22	6	6	3	5	13	13		0	0.134615	0	0	0	0	0	0	0	0	0	0	0		0	0	0.294872	0.282051	0.282051	0.365385	0.358974	0.416667	0.461538	0.474359	0.378205	0.173077	0		0	0	0	0	0.282051	0.365385	0.358974	0.416667
1	20:55:00	22:56:00	07:35:00	08:21:00	20	22	7	8	3	5	14	15		0	0.134615	0	0	0	0	0	0	0	0	0	0	0		0	0	0.294872	0.282051	0.282051	0.365385	0.358974	0.416667	0.461538	0.474359	0.378205	0.173077	0.0833333		0	0	0	0	0.282051	0.365385	0.358974	0.416667
1	22:35:00	23:41:00	06:01:00	06:11:00	22	23	6	6	5	6	13	13		0	0.134615	0.24359	0.301282	0	0	0	0	0	0	0	0	0		0	0	0	0	0.282051	0.365385	0.358974	0.416667	0.461538	0.474359	0.378205	0.173077	0		0	0	0	0	0	0.365385	0.358974	0.416667
1	22:05:00	23:56:00	07:10:00	07:21:00	22	23	7	7	5	6	14	14		0	0.134615	0.24359	0.301282	0	0	0	0	0	0	0	0	0		0	0	0	0	0.282051	0.365385	0.358974	0.416667	0.461538	0.474359	0.378205	0.173077	0.0833333		0	0	0	0	0	0.365385	0.358974	0.416667
1	22:05:00	23:41:00	06:05:00	06:16:00	22	23	6	6	5	6	13	13		0	0.134615	0.24359	0.301282	0	0	0	0	0	0	0	0	0		0	0	0	0	0.282051	0.365385	0.358974	0.416667	0.461538	0.474359	0.378205	0.173077	0		0	0	0	0	0	0.365385	0.358974	0.416667
1	21:10:00	23:31:00	06:10:00	06:21:00	21	23	6	6	4	6	13	13		0	0.134615	0.24359	0	0	0	0	0	0	0	0	0	0		0	0	0	0.282051	0.282051	0.365385	0.358974	0.416667	0.461538	0.474359	0.378205	0.173077	0		0	0	0	0	0	0.365385	0.358974	0.416667
1	20:45:00	21:56:00	06:07:00	06:31:00	20	21	6	6	3	4	13	13		0	0.134615	0	0	0	0	0	0	0	0	0	0	0		0	0	0.294872	0.282051	0.282051	0.365385	0.358974	0.416667	0.461538	0.474359	0.378205	0.173077	0		0	0	0	0.282051	0.282051	0.365385	0.358974	0.416667
1	21:40:00	22:06:00	07:05:00	07:16:00	21	22	7	7	4	5	14	14		0	0.134615	0.24359	0	0	0	0	0	0	0	0	0	0		0	0	0	0.282051	0.282051	0.365385	0.358974	0.416667	0.461538	0.474359	0.378205	0.173077	0.0833333		0	0	0	0	0.282051	0.365385	0.358974	0.416667
1	19:55:00	20:36:00	06:05:00	06:56:00	19	20	6	6	2	3	13	13		0	0	0	0	0	0	0	0	0	0	0	0	0		0	0.134615	0.294872	0.282051	0.282051	0.365385	0.358974	0.416667	0.461538	0.474359	0.378205	0.173077	0		0	0	0.294872	0.282051	0.282051	0.365385	0.358974	0.416667
1	19:10:00	20:31:00	07:05:00	07:31:00	19	20	7	7	2	3	14	14		0	0	0	0	0	0	0	0	0	0	0	0	0		0	0.134615	0.294872	0.282051	0.282051	0.365385	0.358974	0.416667	0.461538	0.474359	0.378205	0.173077	0.0833333		0	0	0.294872	0.282051	0.282051	0.365385	0.358974	0.416667
0					0	0	0	0	7	7	7	7		0	0.134615	0.24359	0.301282	0.371795	0.461538	0	0.647436	0.512821	0.653846	0.352564	0.423077	0.179487		0	0	0	0	0	0	0	0	0	0	0	0	0		0	0	0	0	0	0	0	0
1	19:15:00	20:36:00	05:01:00	05:31:00	19	20	5	5	2	3	12	12		0	0	0	0	0	0	0	0	0	0	0	0	0.179487		0	0.134615	0.294872	0.282051	0.282051	0.365385	0.358974	0.416667	0.461538	0.474359	0.378205	0	0		0	0	0.294872	0.282051	0.282051	0.365385	0.358974	0.416667
1	19:15:00	21:31:00	06:05:00	06:56:00	19	21	6	6	2	4	13	13		0	0	0	0	0	0	0	0	0	0	0	0	0		0	0.134615	0.294872	0.282051	0.282051	0.365385	0.358974	0.416667	0.461538	0.474359	0.378205	0.173077	0		0	0	0	0.282051	0.282051	0.365385	0.358974	0.416667
1	19:15:00	22:21:00	07:02:00	07:21:00	19	22	7	7	2	5	14	14		0	0	0	0	0	0	0	0	0	0	0	0	0		0	0.134615	0.294872	0.282051	0.282051	0.365385	0.358974	0.416667	0.461538	0.474359	0.378205	0.173077	0.0833333		0	0	0	0	0.282051	0.365385	0.358974	0.416667
1	20:10:00	21:26:00	07:02:00	07:11:00	20	21	7	7	3	4	14	14		0	0.134615	0	0	0	0	0	0	0	0	0	0	0		0	0	0.294872	0.282051	0.282051	0.365385	0.358974	0.416667	0.461538	0.474359	0.378205	0.173077	0.0833333		0	0	0	0.282051	0.282051	0.365385	0.358974	0.416667
1	19:10:00	20:41:00	06:05:00	06:11:00	19	20	6	6	2	3	13	13		0	0	0	0	0	0	0	0	0	0	0	0	0		0	0.134615	0.294872	0.282051	0.282051	0.365385	0.358974	0.416667	0.461538	0.474359	0.378205	0.173077	0		0	0	0.294872	0.282051	0.282051	0.365385	0.358974	0.416667
1	21:40:00	22:41:00	07:02:00	07:11:00	21	22	7	7	4	5	14	14		0	0.134615	0.24359	0	0	0	0	0	0	0	0	0	0		0	0	0	0.282051	0.282051	0.365385	0.358974	0.416667	0.461538	0.474359	0.378205	0.173077	0.0833333		0	0	0	0	0.282051	0.365385	0.358974	0.416667
1	21:45:00	22:06:00	06:05:00	06:16:00	21	22	6	6	4	5	13	13		0	0.134615	0.24359	0	0	0	0	0	0	0	0	0	0		0	0	0	0.282051	0.282051	0.365385	0.358974	0.416667	0.461538	0.474359	0.378205	0.173077	0		0	0	0	0	0.282051	0.365385	0.358974	0.416667
1	20:20:00	21:31:00	07:10:00	07:31:00	20	21	7	7	3	4	14	14		0	0.134615	0	0	0	0	0	0	0	0	0	0	0		0	0	0.294872	0.282051	0.282051	0.365385	0.358974	0.416667	0.461538	0.474359	0.378205	0.173077	0.0833333		0	0	0	0.282051	0.282051	0.365385	0.358974	0.416667
1	19:10:00	22:21:00	06:10:00	06:16:00	19	22	6	6	2	5	13	13		0	0	0	0	0	0	0	0	0	0	0	0	0		0	0.134615	0.294872	0.282051	0.282051	0.365385	0.358974	0.416667	0.461538	0.474359	0.378205	0.173077	0		0	0	0	0	0.282051	0.365385	0.358974	0.416667
1	19:05:00	22:31:00	07:10:00	08:41:00	19	22	7	8	2	5	14	15		0	0	0	0	0	0	0	0	0	0	0	0	0		0	0.134615	0.294872	0.282051	0.282051	0.365385	0.358974	0.416667	0.461538	0.474359	0.378205	0.173077	0.0833333		0	0	0	0	0.282051	0.365385	0.358974	0.416667
1	19:20:00	21:50:00	06:01:00	06:31:00	19	21	6	6	2	4	13	13		0	0	0	0	0	0	0	0	0	0	0	0	0		0	0.134615	0.294872	0.282051	0.282051	0.365385	0.358974	0.416667	0.461538	0.474359	0.378205	0.173077	0		0	0	0	0.282051	0.282051	0.365385	0.358974	0.416667
1	19:05:00	21:46:00	06:02:00	06:11:00	19	21	6	6	2	4	13	13		0	0	0	0	0	0	0	0	0	0	0	0	0		0	0.134615	0.294872	0.282051	0.282051	0.365385	0.358974	0.416667	0.461538	0.474359	0.378205	0.173077	0		0	0	0	0.282051	0.282051	0.365385	0.358974	0.416667
1	22:30:00	23:46:00	07:02:00	07:06:00	22	23	7	7	5	6	14	14		0	0.134615	0.24359	0.301282	0	0	0	0	0	0	0	0	0		0	0	0	0	0.282051	0.365385	0.358974	0.416667	0.461538	0.474359	0.378205	0.173077	0.0833333		0	0	0	0	0	0.365385	0.358974	0.416667
1	20:20:00	21:31:00	06:01:00	06:21:00	20	21	6	6	3	4	13	13		0	0.134615	0	0	0	0	0	0	0	0	0	0	0		0	0	0.294872	0.282051	0.282051	0.365385	0.358974	0.416667	0.461538	0.474359	0.378205	0.173077	0		0	0	0	0.282051	0.282051	0.365385	0.358974	0.416667
1	20:19:00	22:25:00	05:19:00	06:15:00	20	22	5	6	3	5	12	13		0	0.134615	0	0	0	0	0	0	0	0	0	0	0		0	0	0.294872	0.282051	0.282051	0.365385	0.358974	0.416667	0.461538	0.474359	0.378205	0.173077	0		0	0	0	0	0.282051	0.365385	0.358974	0.416667
1	20:10:00	22:31:00	06:05:00	06:31:00	20	22	6	6	3	5	13	13		0	0.134615	0	0	0	0	0	0	0	0	0	0	0		0	0	0.294872	0.282051	0.282051	0.365385	0.358974	0.416667	0.461538	0.474359	0.378205	0.173077	0		0	0	0	0	0.282051	0.365385	0.358974	0.416667
1	20:45:00	22:51:00	07:05:00	07:11:00	20	22	7	7	3	5	14	14		0	0.134615	0	0	0	0	0	0	0	0	0	0	0		0	0	0.294872	0.282051	0.282051	0.365385	0.358974	0.416667	0.461538	0.474359	0.378205	0.173077	0.0833333		0	0	0	0	0.282051	0.365385	0.358974	0.416667
1	22:55:00	23:56:00	05:02:00	05:11:00	22	23	5	5	5	6	12	12		0	0.134615	0.24359	0.301282	0	0	0	0	0	0	0	0	0.179487		0	0	0	0	0.282051	0.365385	0.358974	0.416667	0.461538	0.474359	0.378205	0	0		0	0	0	0	0	0.365385	0.358974	0.416667
1	20:10:00	21:31:00	06:02:00	06:21:00	20	21	6	6	3	4	13	13		0	0.134615	0	0	0	0	0	0	0	0	0	0	0		0	0	0.294872	0.282051	0.282051	0.365385	0.358974	0.416667	0.461538	0.474359	0.378205	0.173077	0		0	0	0	0.282051	0.282051	0.365385	0.358974	0.416667
1	20:45:00	22:51:00	06:02:00	06:31:00	20	22	6	6	3	5	13	13		0	0.134615	0	0	0	0	0	0	0	0	0	0	0		0	0	0.294872	0.282051	0.282051	0.365385	0.358974	0.416667	0.461538	0.474359	0.378205	0.173077	0		0	0	0	0	0.282051	0.365385	0.358974	0.416667
1	20:25:00	21:31:00	06:04:00	06:16:00	20	21	6	6	3	4	13	13		0	0.134615	0	0	0	0	0	0	0	0	0	0	0		0	0	0.294872	0.282051	0.282051	0.365385	0.358974	0.416667	0.461538	0.474359	0.378205	0.173077	0		0	0	0	0.282051	0.282051	0.365385	0.358974	0.416667
1	19:30:00	22:16:00	07:01:00	07:31:00	19	22	7	7	2	5	14	14		0	0	0	0	0	0	0	0	0	0	0	0	0		0	0.134615	0.294872	0.282051	0.282051	0.365385	0.358974	0.416667	0.461538	0.474359	0.378205	0.173077	0.0833333		0	0	0	0	0.282051	0.365385	0.358974	0.416667
1	19:25:00	20:31:00	06:02:00	06:31:00	19	20	6	6	2	3	13	13		0	0	0	0	0	0	0	0	0	0	0	0	0		0	0.134615	0.294872	0.282051	0.282051	0.365385	0.358974	0.416667	0.461538	0.474359	0.378205	0.173077	0		0	0	0.294872	0.282051	0.282051	0.365385	0.358974	0.416667
1	19:05:00	20:31:00	06:05:00	06:11:00	19	20	6	6	2	3	13	13		0	0	0	0	0	0	0	0	0	0	0	0	0		0	0.134615	0.294872	0.282051	0.282051	0.365385	0.358974	0.416667	0.461538	0.474359	0.378205	0.173077	0		0	0	0.294872	0.282051	0.282051	0.365385	0.358974	0.416667
1	19:30:00	20:31:00	06:05:00	06:31:00	19	20	6	6	2	3	13	13		0	0	0	0	0	0	0	0	0	0	0	0	0		0	0.134615	0.294872	0.282051	0.282051	0.365385	0.358974	0.416667	0.461538	0.474359	0.378205	0.173077	0		0	0	0.294872	0.282051	0.282051	0.365385	0.358974	0.416667
1	19:10:00	21:31:00	07:05:00	07:11:00	19	21	7	7	2	4	14	14		0	0	0	0	0	0	0	0	0	0	0	0	0		0	0.134615	0.294872	0.282051	0.282051	0.365385	0.358974	0.416667	0.461538	0.474359	0.378205	0.173077	0.0833333		0	0	0	0.282051	0.282051	0.365385	0.358974	0.416667
0					0	0	0	0	7	7	7	7		0	0.134615	0.24359	0.301282	0.371795	0.461538	0	0.647436	0.512821	0.653846	0.352564	0.423077	0.179487		0	0	0	0	0	0	0	0	0	0	0	0	0		0	0	0	0	0	0	0	0
1	20:05:00	22:21:00	06:02:00	06:41:00	20	22	6	6	3	5	13	13		0	0.134615	0	0	0	0	0	0	0	0	0	0	0		0	0	0.294872	0.282051	0.282051	0.365385	0.358974	0.416667	0.461538	0.474359	0.378205	0.173077	0		0	0	0	0	0.282051	0.365385	0.358974	0.416667
1	19:35:00	22:36:00	06:05:00	06:36:00	19	22	6	6	2	5	13	13		0	0	0	0	0	0	0	0	0	0	0	0	0		0	0.134615	0.294872	0.282051	0.282051	0.365385	0.358974	0.416667	0.461538	0.474359	0.378205	0.173077	0		0	0	0	0	0.282051	0.365385	0.358974	0.416667
1	19:28:00	21:29:00	06:28:00	07:29:00	19	21	6	7	2	4	13	14		0	0	0	0	0	0	0	0	0	0	0	0	0		0	0.134615	0.294872	0.282051	0.282051	0.365385	0.358974	0.416667	0.461538	0.474359	0.378205	0.173077	0.0833333		0	0	0	0.282051	0.282051	0.365385	0.358974	0.416667
1	21:20:00	22:41:00	07:05:00	07:31:00	21	22	7	7	4	5	14	14		0	0.134615	0.24359	0	0	0	0	0	0	0	0	0	0		0	0	0	0.282051	0.282051	0.365385	0.358974	0.416667	0.461538	0.474359	0.378205	0.173077	0.0833333		0	0	0	0	0.282051	0.365385	0.358974	0.416667
1	20:05:00	21:51:00	06:05:00	06:11:00	20	21	6	6	3	4	13	13		0	0.134615	0	0	0	0	0	0	0	0	0	0	0		0	0	0.294872	0.282051	0.282051	0.365385	0.358974	0.416667	0.461538	0.474359	0.378205	0.173077	0		0	0	0	0.282051	0.282051	0.365385	0.358974	0.416667
1	20:30:00	23:36:00	06:05:00	06:11:00	20	23	6	6	3	6	13	13		0	0.134615	0	0	0	0	0	0	0	0	0	0	0		0	0	0.294872	0.282051	0.282051	0.365385	0.358974	0.416667	0.461538	0.474359	0.378205	0.173077	0		0	0	0	0	0	0.365385	0.358974	0.416667
1	20:10:00	22:21:00	06:06:00	06:26:00	20	22	6	6	3	5	13	13		0	0.134615	0	0	0	0	0	0	0	0	0	0	0		0	0	0.294872	0.282051	0.282051	0.365385	0.358974	0.416667	0.461538	0.474359	0.378205	0.173077	0		0	0	0	0	0.282051	0.365385	0.358974	0.416667
1	18:05:00	18:31:00	07:02:00	07:41:00	18	18	7	7	1	1	14	14		0	0	0	0	0	0	0	0	0	0	0	0	0		0	0.134615	0.294872	0.282051	0.282051	0.365385	0.358974	0.416667	0.461538	0.474359	0.378205	0.173077	0.0833333		0	0.134615	0.294872	0.282051	0.282051	0.365385	0.358974	0.416667
1	20:25:00	22:31:00	07:01:00	07:31:00	20	22	7	7	3	5	14	14		0	0.134615	0	0	0	0	0	0	0	0	0	0	0		0	0	0.294872	0.282051	0.282051	0.365385	0.358974	0.416667	0.461538	0.474359	0.378205	0.173077	0.0833333		0	0	0	0	0.282051	0.365385	0.358974	0.416667
1	22:15:00	23:31:00	08:10:00	08:31:00	22	23	8	8	5	6	15	15		0	0.134615	0.24359	0.301282	0	0	0	0	0	0	0	0	0		0	0	0	0	0.282051	0.365385	0.358974	0.416667	0.461538	0.474359	0.378205	0.173077	0.0833333		0	0	0	0	0	0.365385	0.358974	0.416667
1	18:30:00	22:51:00	07:02:00	07:11:00	18	22	7	7	1	5	14	14		0	0	0	0	0	0	0	0	0	0	0	0	0		0	0.134615	0.294872	0.282051	0.282051	0.365385	0.358974	0.416667	0.461538	0.474359	0.378205	0.173077	0.0833333		0	0	0	0	0.282051	0.365385	0.358974	0.416667
1	20:50:00	21:16:00	07:02:00	07:21:00	20	21	7	7	3	4	14	14		0	0.134615	0	0	0	0	0	0	0	0	0	0	0		0	0	0.294872	0.282051	0.282051	0.365385	0.358974	0.416667	0.461538	0.474359	0.378205	0.173077	0.0833333		0	0	0	0.282051	0.282051	0.365385	0.358974	0.416667
1	19:30:00	21:41:00	06:05:00	06:41:00	19	21	6	6	2	4	13	13		0	0	0	0	0	0	0	0	0	0	0	0	0		0	0.134615	0.294872	0.282051	0.282051	0.365385	0.358974	0.416667	0.461538	0.474359	0.378205	0.173077	0		0	0	0	0.282051	0.282051	0.365385	0.358974	0.416667
1	23:00:00	23:01:00	06:00:00	06:01:00	23	23	6	6	6	6	13	13		0	0.134615	0.24359	0.301282	0.371795	0	0	0	0	0	0	0	0		0	0	0	0	0	0.365385	0.358974	0.416667	0.461538	0.474359	0.378205	0.173077	0		0	0	0	0	0	0.365385	0.358974	0.416667
1	19:35:00	20:46:00	07:02:00	07:21:00	19	20	7	7	2	3	14	14		0	0	0	0	0	0	0	0	0	0	0	0	0		0	0.134615	0.294872	0.282051	0.282051	0.365385	0.358974	0.416667	0.461538	0.474359	0.378205	0.173077	0.0833333		0	0	0.294872	0.282051	0.282051	0.365385	0.358974	0.416667
1	19:30:00	22:41:00	06:02:00	06:31:00	19	22	6	6	2	5	13	13		0	0	0	0	0	0	0	0	0	0	0	0	0		0	0.134615	0.294872	0.282051	0.282051	0.365385	0.358974	0.416667	0.461538	0.474359	0.378205	0.173077	0		0	0	0	0	0.282051	0.365385	0.358974	0.416667
1	20:25:00	21:31:00	07:05:00	07:31:00	20	21	7	7	3	4	14	14		0	0.134615	0	0	0	0	0	0	0	0	0	0	0		0	0	0.294872	0.282051	0.282051	0.365385	0.358974	0.416667	0.461538	0.474359	0.378205	0.173077	0.0833333		0	0	0	0.282051	0.282051	0.365385	0.358974	0.416667
1	18:20:00	20:16:00	06:05:00	06:31:00	18	20	6	6	1	3	13	13		0	0	0	0	0	0	0	0	0	0	0	0	0		0	0.134615	0.294872	0.282051	0.282051	0.365385	0.358974	0.416667	0.461538	0.474359	0.378205	0.173077	0		0	0	0.294872	0.282051	0.282051	0.365385	0.358974	0.416667
1	19:05:00	20:31:00	07:05:00	07:31:00	19	20	7	7	2	3	14	14		0	0	0	0	0	0	0	0	0	0	0	0	0		0	0.134615	0.294872	0.282051	0.282051	0.365385	0.358974	0.416667	0.461538	0.474359	0.378205	0.173077	0.0833333		0	0	0.294872	0.282051	0.282051	0.365385	0.358974	0.416667
1	20:05:00	21:17:00	07:05:00	07:11:00	20	21	7	7	3	4	14	14		0	0.134615	0	0	0	0	0	0	0	0	0	0	0		0	0	0.294872	0.282051	0.282051	0.365385	0.358974	0.416667	0.461538	0.474359	0.378205	0.173077	0.0833333		0	0	0	0.282051	0.282051	0.365385	0.358974	0.416667
1	19:30:00	22:41:00	06:30:00	06:41:00	19	22	6	6	2	5	13	13		0	0	0	0	0	0	0	0	0	0	0	0	0		0	0.134615	0.294872	0.282051	0.282051	0.365385	0.358974	0.416667	0.461538	0.474359	0.378205	0.173077	0		0	0	0	0	0.282051	0.365385	0.358974	0.416667
1	19:15:00	21:31:00	07:05:00	08:31:00	19	21	7	8	2	4	14	15		0	0	0	0	0	0	0	0	0	0	0	0	0		0	0.134615	0.294872	0.282051	0.282051	0.365385	0.358974	0.416667	0.461538	0.474359	0.378205	0.173077	0.0833333		0	0	0	0.282051	0.282051	0.365385	0.358974	0.416667
1	21:30:00	22:31:00	07:05:00	07:31:00	21	22	7	7	4	5	14	14		0	0.134615	0.24359	0	0	0	0	0	0	0	0	0	0		0	0	0	0.282051	0.282051	0.365385	0.358974	0.416667	0.461538	0.474359	0.378205	0.173077	0.0833333		0	0	0	0	0.282051	0.365385	0.358974	0.416667
1	21:05:00	22:26:00	07:02:00	07:21:00	21	22	7	7	4	5	14	14		0	0.134615	0.24359	0	0	0	0	0	0	0	0	0	0		0	0	0	0.282051	0.282051	0.365385	0.358974	0.416667	0.461538	0.474359	0.378205	0.173077	0.0833333		0	0	0	0	0.282051	0.365385	0.358974	0.416667
1	19:05:00	20:31:00	06:02:00	06:41:00	19	20	6	6	2	3	13	13		0	0	0	0	0	0	0	0	0	0	0	0	0		0	0.134615	0.294872	0.282051	0.282051	0.365385	0.358974	0.416667	0.461538	0.474359	0.378205	0.173077	0		0	0	0.294872	0.282051	0.282051	0.365385	0.358974	0.416667
1	19:25:00	20:31:00	06:05:00	06:21:00	19	20	6	6	2	3	13	13		0	0	0	0	0	0	0	0	0	0	0	0	0		0	0.134615	0.294872	0.282051	0.282051	0.365385	0.358974	0.416667	0.461538	0.474359	0.378205	0.173077	0		0	0	0.294872	0.282051	0.282051	0.365385	0.358974	0.416667
1	20:20:00	22:31:00	07:05:00	07:31:00	20	22	7	7	3	5	14	14		0	0.134615	0	0	0	0	0	0	0	0	0	0	0		0	0	0.294872	0.282051	0.282051	0.365385	0.358974	0.416667	0.461538	0.474359	0.378205	0.173077	0.0833333		0	0	0	0	0.282051	0.365385	0.358974	0.416667
1	19:05:00	20:31:00	06:02:00	06:36:00	19	20	6	6	2	3	13	13		0	0	0	0	0	0	0	0	0	0	0	0	0		0	0.134615	0.294872	0.282051	0.282051	0.365385	0.358974	0.416667	0.461538	0.474359	0.378205	0.173077	0		0	0	0.294872	0.282051	0.282051	0.365385	0.358974	0.416667
1	20:40:00	23:31:00	08:02:00	08:21:00	20	23	8	8	3	6	15	15		0	0.134615	0	0	0	0	0	0	0	0	0	0	0		0	0	0.294872	0.282051	0.282051	0.365385	0.358974	0.416667	0.461538	0.474359	0.378205	0.173077	0.0833333		0	0	0	0	0	0.365385	0.358974	0.416667
1	19:30:00	20:41:00	06:05:00	06:51:00	19	20	6	6	2	3	13	13		0	0	0	0	0	0	0	0	0	0	0	0	0		0	0.134615	0.294872	0.282051	0.282051	0.365385	0.358974	0.416667	0.461538	0.474359	0.378205	0.173077	0		0	0	0.294872	0.282051	0.282051	0.365385	0.358974	0.416667
1	21:05:00	22:06:00	07:02:00	08:36:00	21	22	7	8	4	5	14	15		0	0.134615	0.24359	0	0	0	0	0	0	0	0	0	0		0	0	0	0.282051	0.282051	0.365385	0.358974	0.416667	0.461538	0.474359	0.378205	0.173077	0.0833333		0	0	0	0	0.282051	0.365385	0.358974	0.416667
1	19:35:00	20:41:00	06:01:00	06:36:00	19	20	6	6	2	3	13	13		0	0	0	0	0	0	0	0	0	0	0	0	0		0	0.134615	0.294872	0.282051	0.282051	0.365385	0.358974	0.416667	0.461538	0.474359	0.378205	0.173077	0		0	0	0.294872	0.282051	0.282051	0.365385	0.358974	0.416667
1	20:30:00	22:22:00	06:05:00	06:31:00	20	22	6	6	3	5	13	13		0	0.134615	0	0	0	0	0	0	0	0	0	0	0		0	0	0.294872	0.282051	0.282051	0.365385	0.358974	0.416667	0.461538	0.474359	0.378205	0.173077	0		0	0	0	0	0.282051	0.365385	0.358974	0.416667
1	21:04:00	22:41:00	06:05:00	07:11:00	21	22	6	7	4	5	13	14		0	0.134615	0.24359	0	0	0	0	0	0	0	0	0	0		0	0	0	0.282051	0.282051	0.365385	0.358974	0.416667	0.461538	0.474359	0.378205	0.173077	0.0833333		0	0	0	0	0.282051	0.365385	0.358974	0.416667
1	18:31:00	20:21:00	06:02:00	06:06:00	18	20	6	6	1	3	13	13		0	0	0	0	0	0	0	0	0	0	0	0	0		0	0.134615	0.294872	0.282051	0.282051	0.365385	0.358974	0.416667	0.461538	0.474359	0.378205	0.173077	0		0	0	0.294872	0.282051	0.282051	0.365385	0.358974	0.416667
1	19:05:00	21:41:00	06:02:00	06:41:00	19	21	6	6	2	4	13	13		0	0	0	0	0	0	0	0	0	0	0	0	0		0	0.134615	0.294872	0.282051	0.282051	0.365385	0.358974	0.416667	0.461538	0.474359	0.378205	0.173077	0		0	0	0	0.282051	0.282051	0.365385	0.358974	0.416667
1	19:05:00	22:41:00	07:10:00	07:51:00	19	22	7	7	2	5	14	14		0	0	0	0	0	0	0	0	0	0	0	0	0		0	0.134615	0.294872	0.282051	0.282051	0.365385	0.358974	0.416667	0.461538	0.474359	0.378205	0.173077	0.0833333		0	0	0	0	0.282051	0.365385	0.358974	0.416667
1	20:15:00	22:51:00	06:02:00	06:21:00	20	22	6	6	3	5	13	13		0	0.134615	0	0	0	0	0	0	0	0	0	0	0		0	0	0.294872	0.282051	0.282051	0.365385	0.358974	0.416667	0.461538	0.474359	0.378205	0.173077	0		0	0	0	0	0.282051	0.365385	0.358974	0.416667
1	19:05:00	21:41:00	06:05:00	06:41:00	19	21	6	6	2	4	13	13		0	0	0	0	0	0	0	0	0	0	0	0	0		0	0.134615	0.294872	0.282051	0.282051	0.365385	0.358974	0.416667	0.461538	0.474359	0.378205	0.173077	0		0	0	0	0.282051	0.282051	0.365385	0.358974	0.416667
1	19:20:00	22:31:00	07:15:00	07:31:00	19	22	7	7	2	5	14	14		0	0	0	0	0	0	0	0	0	0	0	0	0		0	0.134615	0.294872	0.282051	0.282051	0.365385	0.358974	0.416667	0.461538	0.474359	0.378205	0.173077	0.0833333		0	0	0	0	0.282051	0.365385	0.358974	0.416667
1	21:05:00	23:11:00	06:02:00	06:31:00	21	23	6	6	4	6	13	13		0	0.134615	0.24359	0	0	0	0	0	0	0	0	0	0		0	0	0	0.282051	0.282051	0.365385	0.358974	0.416667	0.461538	0.474359	0.378205	0.173077	0		0	0	0	0	0	0.365385	0.358974	0.416667
1	20:30:00	21:31:00	06:05:00	06:31:00	20	21	6	6	3	4	13	13		0	0.134615	0	0	0	0	0	0	0	0	0	0	0		0	0	0.294872	0.282051	0.282051	0.365385	0.358974	0.416667	0.461538	0.474359	0.378205	0.173077	0		0	0	0	0.282051	0.282051	0.365385	0.358974	0.416667
1	20:10:00	21:31:00	07:03:00	07:28:00	20	21	7	7	3	4	14	14		0	0.134615	0	0	0	0	0	0	0	0	0	0	0		0	0	0.294872	0.282051	0.282051	0.365385	0.358974	0.416667	0.461538	0.474359	0.378205	0.173077	0.0833333		0	0	0	0.282051	0.282051	0.365385	0.358974	0.416667
1	18:40:00	23:41:00	07:05:00	07:31:00	18	23	7	7	1	6	14	14		0	0	0	0	0	0	0	0	0	0	0	0	0		0	0.134615	0.294872	0.282051	0.282051	0.365385	0.358974	0.416667	0.461538	0.474359	0.378205	0.173077	0.0833333		0	0	0	0	0	0.365385	0.358974	0.416667
1	21:40:00	22:41:00	06:05:00	06:31:00	21	22	6	6	4	5	13	13		0	0.134615	0.24359	0	0	0	0	0	0	0	0	0	0		0	0	0	0.282051	0.282051	0.365385	0.358974	0.416667	0.461538	0.474359	0.378205	0.173077	0		0	0	0	0	0.282051	0.365385	0.358974	0.416667
1	20:30:00	22:31:00	06:05:00	06:41:00	20	22	6	6	3	5	13	13		0	0.134615	0	0	0	0	0	0	0	0	0	0	0		0	0	0.294872	0.282051	0.282051	0.365385	0.358974	0.416667	0.461538	0.474359	0.378205	0.173077	0		0	0	0	0	0.282051	0.365385	0.358974	0.416667
1	19:05:00	20:31:00	08:05:00	08:21:00	19	20	8	8	2	3	15	15		0	0	0	0	0	0	0	0	0	0	0	0	0		0	0.134615	0.294872	0.282051	0.282051	0.365385	0.358974	0.416667	0.461538	0.474359	0.378205	0.173077	0.0833333		0	0	0.294872	0.282051	0.282051	0.365385	0.358974	0.416667
1	21:00:00	21:01:00	05:51:00	06:01:00	21	21	5	6	4	4	12	13		0	0.134615	0.24359	0	0	0	0	0	0	0	0	0	0		0	0	0	0.282051	0.282051	0.365385	0.358974	0.416667	0.461538	0.474359	0.378205	0.173077	0		0	0	0	0.282051	0.282051	0.365385	0.358974	0.416667
1	19:15:00	20:31:00	06:02:00	06:11:00	19	20	6	6	2	3	13	13		0	0	0	0	0	0	0	0	0	0	0	0	0		0	0.134615	0.294872	0.282051	0.282051	0.365385	0.358974	0.416667	0.461538	0.474359	0.378205	0.173077	0		0	0	0.294872	0.282051	0.282051	0.365385	0.358974	0.416667
1	20:49:00	21:53:00	06:00:00	06:53:00	20	21	6	6	3	4	13	13		0	0.134615	0	0	0	0	0	0	0	0	0	0	0		0	0	0.294872	0.282051	0.282051	0.365385	0.358974	0.416667	0.461538	0.474359	0.378205	0.173077	0		0	0	0	0.282051	0.282051	0.365385	0.358974	0.416667
1	19:05:00	21:36:00	07:05:00	07:41:00	19	21	7	7	2	4	14	14		0	0	0	0	0	0	0	0	0	0	0	0	0		0	0.134615	0.294872	0.282051	0.282051	0.365385	0.358974	0.416667	0.461538	0.474359	0.378205	0.173077	0.0833333		0	0	0	0.282051	0.282051	0.365385	0.358974	0.416667
1	21:05:00	22:41:00	06:02:00	06:41:00	21	22	6	6	4	5	13	13		0	0.134615	0.24359	0	0	0	0	0	0	0	0	0	0		0	0	0	0.282051	0.282051	0.365385	0.358974	0.416667	0.461538	0.474359	0.378205	0.173077	0		0	0	0	0	0.282051	0.365385	0.358974	0.416667
1	20:05:00	22:26:00	06:05:00	06:21:00	20	22	6	6	3	5	13	13		0	0.134615	0	0	0	0	0	0	0	0	0	0	0		0	0	0.294872	0.282051	0.282051	0.365385	0.358974	0.416667	0.461538	0.474359	0.378205	0.173077	0		0	0	0	0	0.282051	0.365385	0.358974	0.416667
1	20:10:00	21:16:00	06:01:00	06:14:00	20	21	6	6	3	4	13	13		0	0.134615	0	0	0	0	0	0	0	0	0	0	0		0	0	0.294872	0.282051	0.282051	0.365385	0.358974	0.416667	0.461538	0.474359	0.378205	0.173077	0		0	0	0	0.282051	0.282051	0.365385	0.358974	0.416667
1	20:05:00	22:46:00	07:16:00	07:46:00	20	22	7	7	3	5	14	14		0	0.134615	0	0	0	0	0	0	0	0	0	0	0		0	0	0.294872	0.282051	0.282051	0.365385	0.358974	0.416667	0.461538	0.474359	0.378205	0.173077	0.0833333		0	0	0	0	0.282051	0.365385	0.358974	0.416667
1	21:35:00	22:41:00	07:05:00	07:41:00	21	22	7	7	4	5	14	14		0	0.134615	0.24359	0	0	0	0	0	0	0	0	0	0		0	0	0	0.282051	0.282051	0.365385	0.358974	0.416667	0.461538	0.474359	0.378205	0.173077	0.0833333		0	0	0	0	0.282051	0.365385	0.358974	0.416667
1	22:15:00	23:11:00	08:10:00	08:31:00	22	23	8	8	5	6	15	15		0	0.134615	0.24359	0.301282	0	0	0	0	0	0	0	0	0		0	0	0	0	0.282051	0.365385	0.358974	0.416667	0.461538	0.474359	0.378205	0.173077	0.0833333		0	0	0	0	0	0.365385	0.358974	0.416667
1	20:20:00	22:41:00	07:10:00	07:36:00	20	22	7	7	3	5	14	14		0	0.134615	0	0	0	0	0	0	0	0	0	0	0		0	0	0.294872	0.282051	0.282051	0.365385	0.358974	0.416667	0.461538	0.474359	0.378205	0.173077	0.0833333		0	0	0	0	0.282051	0.365385	0.358974	0.416667
1	21:10:00	22:51:00	06:01:00	06:16:00	21	22	6	6	4	5	13	13		0	0.134615	0.24359	0	0	0	0	0	0	0	0	0	0		0	0	0	0.282051	0.282051	0.365385	0.358974	0.416667	0.461538	0.474359	0.378205	0.173077	0		0	0	0	0	0.282051	0.365385	0.358974	0.416667
1	21:29:00	22:06:00	07:09:00	07:31:00	21	22	7	7	4	5	14	14		0	0.134615	0.24359	0	0	0	0	0	0	0	0	0	0		0	0	0	0.282051	0.282051	0.365385	0.358974	0.416667	0.461538	0.474359	0.378205	0.173077	0.0833333		0	0	0	0	0.282051	0.365385	0.358974	0.416667
1	21:40:00	23:16:00	06:05:00	06:41:00	21	23	6	6	4	6	13	13		0	0.134615	0.24359	0	0	0	0	0	0	0	0	0	0		0	0	0	0.282051	0.282051	0.365385	0.358974	0.416667	0.461538	0.474359	0.378205	0.173077	0		0	0	0	0	0	0.365385	0.358974	0.416667
1	20:10:00	22:26:00	06:02:00	06:36:00	20	22	6	6	3	5	13	13		0	0.134615	0	0	0	0	0	0	0	0	0	0	0		0	0	0.294872	0.282051	0.282051	0.365385	0.358974	0.416667	0.461538	0.474359	0.378205	0.173077	0		0	0	0	0	0.282051	0.365385	0.358974	0.416667
1	22:40:00	23:06:00	06:04:00	06:21:00	22	23	6	6	5	6	13	13		0	0.134615	0.24359	0.301282	0	0	0	0	0	0	0	0	0		0	0	0	0	0.282051	0.365385	0.358974	0.416667	0.461538	0.474359	0.378205	0.173077	0		0	0	0	0	0	0.365385	0.358974	0.416667
1	18:15:00	19:03:00	08:20:00	09:31:00	18	19	8	9	1	2	15	16		0	0	0	0	0	0	0	0	0	0	0	0	0		0	0.134615	0.294872	0.282051	0.282051	0.365385	0.358974	0.416667	0.461538	0.474359	0.378205	0.173077	0.0833333		0	0.134615	0.294872	0.282051	0.282051	0.365385	0.358974	0.416667
1	20:15:00	22:31:00	07:02:00	07:26:00	20	22	7	7	3	5	14	14		0	0.134615	0	0	0	0	0	0	0	0	0	0	0		0	0	0.294872	0.282051	0.282051	0.365385	0.358974	0.416667	0.461538	0.474359	0.378205	0.173077	0.0833333		0	0	0	0	0.282051	0.365385	0.358974	0.416667
1	19:20:00	22:41:00	06:05:00	06:31:00	19	22	6	6	2	5	13	13		0	0	0	0	0	0	0	0	0	0	0	0	0		0	0.134615	0.294872	0.282051	0.282051	0.365385	0.358974	0.416667	0.461538	0.474359	0.378205	0.173077	0		0	0	0	0	0.282051	0.365385	0.358974	0.416667
1	19:42:00	22:51:00	06:05:00	06:21:00	19	22	6	6	2	5	13	13		0	0	0	0	0	0	0	0	0	0	0	0	0		0	0.134615	0.294872	0.282051	0.282051	0.365385	0.358974	0.416667	0.461538	0.474359	0.378205	0.173077	0		0	0	0	0	0.282051	0.365385	0.358974	0.416667
1	21:10:00	22:31:00	06:05:00	06:21:00	21	22	6	6	4	5	13	13		0	0.134615	0.24359	0	0	0	0	0	0	0	0	0	0		0	0	0	0.282051	0.282051	0.365385	0.358974	0.416667	0.461538	0.474359	0.378205	0.173077	0		0	0	0	0	0.282051	0.365385	0.358974	0.416667
1	20:10:00	22:31:00	08:05:00	08:16:00	20	22	8	8	3	5	15	15		0	0.134615	0	0	0	0	0	0	0	0	0	0	0		0	0	0.294872	0.282051	0.282051	0.365385	0.358974	0.416667	0.461538	0.474359	0.378205	0.173077	0.0833333		0	0	0	0	0.282051	0.365385	0.358974	0.416667
1	20:15:00	22:46:00	06:12:00	06:46:00	20	22	6	6	3	5	13	13		0	0.134615	0	0	0	0	0	0	0	0	0	0	0		0	0	0.294872	0.282051	0.282051	0.365385	0.358974	0.416667	0.461538	0.474359	0.378205	0.173077	0		0	0	0	0	0.282051	0.365385	0.358974	0.416667
1	22:10:00	23:31:00	06:05:00	06:31:00	22	23	6	6	5	6	13	13		0	0.134615	0.24359	0.301282	0	0	0	0	0	0	0	0	0		0	0	0	0	0.282051	0.365385	0.358974	0.416667	0.461538	0.474359	0.378205	0.173077	0		0	0	0	0	0	0.365385	0.358974	0.416667
1	20:15:00	22:16:00	07:10:00	07:31:00	20	22	7	7	3	5	14	14		0	0.134615	0	0	0	0	0	0	0	0	0	0	0		0	0	0.294872	0.282051	0.282051	0.365385	0.358974	0.416667	0.461538	0.474359	0.378205	0.173077	0.0833333		0	0	0	0	0.282051	0.365385	0.358974	0.416667
1	19:15:00	22:31:00	07:20:00	07:31:00	19	22	7	7	2	5	14	14		0	0	0	0	0	0	0	0	0	0	0	0	0		0	0.134615	0.294872	0.282051	0.282051	0.365385	0.358974	0.416667	0.461538	0.474359	0.378205	0.173077	0.0833333		0	0	0	0	0.282051	0.365385	0.358974	0.416667
1	23:10:00	23:56:00	06:05:00	06:21:00	23	23	6	6	6	6	13	13		0	0.134615	0.24359	0.301282	0.371795	0	0	0	0	0	0	0	0		0	0	0	0	0	0.365385	0.358974	0.416667	0.461538	0.474359	0.378205	0.173077	0		0	0	0	0	0	0.365385	0.358974	0.416667
1	19:05:00	20:41:00	06:05:00	06:26:00	19	20	6	6	2	3	13	13		0	0	0	0	0	0	0	0	0	0	0	0	0		0	0.134615	0.294872	0.282051	0.282051	0.365385	0.358974	0.416667	0.461538	0.474359	0.378205	0.173077	0		0	0	0.294872	0.282051	0.282051	0.365385	0.358974	0.416667
1	22:00:00	22:01:00	06:00:00	06:01:00	22	22	6	6	5	5	13	13		0	0.134615	0.24359	0.301282	0	0	0	0	0	0	0	0	0		0	0	0	0	0.282051	0.365385	0.358974	0.416667	0.461538	0.474359	0.378205	0.173077	0		0	0	0	0	0.282051	0.365385	0.358974	0.416667
1	22:00:00	22:01:00	06:00:00	06:01:00	22	22	6	6	5	5	13	13		0	0.134615	0.24359	0.301282	0	0	0	0	0	0	0	0	0		0	0	0	0	0.282051	0.365385	0.358974	0.416667	0.461538	0.474359	0.378205	0.173077	0		0	0	0	0	0.282051	0.365385	0.358974	0.416667
1	22:00:00	22:01:00	09:00:00	09:01:00	22	22	9	9	5	5	16	16		0	0.134615	0.24359	0.301282	0	0	0	0	0	0	0	0	0		0	0	0	0	0.282051	0.365385	0.358974	0.416667	0.461538	0.474359	0.378205	0.173077	0.0833333		0	0	0	0	0.282051	0.365385	0.358974	0.416667
1	22:00:00	22:01:00	06:00:00	06:01:00	22	22	6	6	5	5	13	13		0	0.134615	0.24359	0.301282	0	0	0	0	0	0	0	0	0		0	0	0	0	0.282051	0.365385	0.358974	0.416667	0.461538	0.474359	0.378205	0.173077	0		0	0	0	0	0.282051	0.365385	0.358974	0.416667
1	22:00:00	22:01:00	06:00:00	06:01:00	22	22	6	6	5	5	13	13		0	0.134615	0.24359	0.301282	0	0	0	0	0	0	0	0	0		0	0	0	0	0.282051	0.365385	0.358974	0.416667	0.461538	0.474359	0.378205	0.173077	0		0	0	0	0	0.282051	0.365385	0.358974	0.416667
1	22:00:00	22:01:00	06:00:00	06:01:00	22	22	6	6	5	5	13	13		0	0.134615	0.24359	0.301282	0	0	0	0	0	0	0	0	0		0	0	0	0	0.282051	0.365385	0.358974	0.416667	0.461538	0.474359	0.378205	0.173077	0		0	0	0	0	0.282051	0.365385	0.358974	0.416667
1	22:00:00	22:31:00	06:00:00	06:01:00	22	22	6	6	5	5	13	13		0	0.134615	0.24359	0.301282	0	0	0	0	0	0	0	0	0		0	0	0	0	0.282051	0.365385	0.358974	0.416667	0.461538	0.474359	0.378205	0.173077	0		0	0	0	0	0.282051	0.365385	0.358974	0.416667
1	22:00:00	22:01:00	06:00:00	06:01:00	22	22	6	6	5	5	13	13		0	0.134615	0.24359	0.301282	0	0	0	0	0	0	0	0	0		0	0	0	0	0.282051	0.365385	0.358974	0.416667	0.461538	0.474359	0.378205	0.173077	0		0	0	0	0	0.282051	0.365385	0.358974	0.416667
1	21:00:00	21:01:00	06:00:00	06:01:00	21	21	6	6	4	4	13	13		0	0.134615	0.24359	0	0	0	0	0	0	0	0	0	0		0	0	0	0.282051	0.282051	0.365385	0.358974	0.416667	0.461538	0.474359	0.378205	0.173077	0		0	0	0	0.282051	0.282051	0.365385	0.358974	0.416667
1	22:00:00	22:01:00	06:00:00	06:01:00	22	22	6	6	5	5	13	13		0	0.134615	0.24359	0.301282	0	0	0	0	0	0	0	0	0		0	0	0	0	0.282051	0.365385	0.358974	0.416667	0.461538	0.474359	0.378205	0.173077	0		0	0	0	0	0.282051	0.365385	0.358974	0.416667
1					0	0	0	0	7	7	7	7		0	0.134615	0.24359	0.301282	0.371795	0.461538	0	0.647436	0.512821	0.653846	0.352564	0.423077	0.179487		0	0	0	0	0	0	0	0	0	0	0	0	0		0	0	0	0	0	0	0	0
1	22:00:00	22:01:00	06:00:00	06:01:00	22	22	6	6	5	5	13	13		0	0.134615	0.24359	0.301282	0	0	0	0	0	0	0	0	0		0	0	0	0	0.282051	0.365385	0.358974	0.416667	0.461538	0.474359	0.378205	0.173077	0		0	0	0	0	0.282051	0.365385	0.358974	0.416667
1	22:00:00	22:31:00	06:30:00	06:31:00	22	22	6	6	5	5	13	13		0	0.134615	0.24359	0.301282	0	0	0	0	0	0	0	0	0		0	0	0	0	0.282051	0.365385	0.358974	0.416667	0.461538	0.474359	0.378205	0.173077	0		0	0	0	0	0.282051	0.365385	0.358974	0.416667
1	19:00:00	19:01:00	07:00:00	07:01:00	19	19	7	7	2	2	14	14		0	0	0	0	0	0	0	0	0	0	0	0	0		0	0.134615	0.294872	0.282051	0.282051	0.365385	0.358974	0.416667	0.461538	0.474359	0.378205	0.173077	0.0833333		0	0.134615	0.294872	0.282051	0.282051	0.365385	0.358974	0.416667
1	22:00:00	22:01:00	06:00:00	06:01:00	22	22	6	6	5	5	13	13		0	0.134615	0.24359	0.301282	0	0	0	0	0	0	0	0	0		0	0	0	0	0.282051	0.365385	0.358974	0.416667	0.461538	0.474359	0.378205	0.173077	0		0	0	0	0	0.282051	0.365385	0.358974	0.416667
1	22:00:00	22:01:00	06:00:00	06:01:00	22	22	6	6	5	5	13	13		0	0.134615	0.24359	0.301282	0	0	0	0	0	0	0	0	0		0	0	0	0	0.282051	0.365385	0.358974	0.416667	0.461538	0.474359	0.378205	0.173077	0		0	0	0	0	0.282051	0.365385	0.358974	0.416667
1	22:00:00	22:01:00	06:00:00	06:01:00	22	22	6	6	5	5	13	13		0	0.134615	0.24359	0.301282	0	0	0	0	0	0	0	0	0		0	0	0	0	0.282051	0.365385	0.358974	0.416667	0.461538	0.474359	0.378205	0.173077	0		0	0	0	0	0.282051	0.365385	0.358974	0.416667
1	22:00:00	22:01:00	06:00:00	06:01:00	22	22	6	6	5	5	13	13		0	0.134615	0.24359	0.301282	0	0	0	0	0	0	0	0	0		0	0	0	0	0.282051	0.365385	0.358974	0.416667	0.461538	0.474359	0.378205	0.173077	0		0	0	0	0	0.282051	0.365385	0.358974	0.416667
1	22:00:00	22:01:00	06:00:00	06:01:00	22	22	6	6	5	5	13	13		0	0.134615	0.24359	0.301282	0	0	0	0	0	0	0	0	0		0	0	0	0	0.282051	0.365385	0.358974	0.416667	0.461538	0.474359	0.378205	0.173077	0		0	0	0	0	0.282051	0.365385	0.358974	0.416667
1	22:00:00	22:01:00	06:00:00	06:01:00	22	22	6	6	5	5	13	13		0	0.134615	0.24359	0.301282	0	0	0	0	0	0	0	0	0		0	0	0	0	0.282051	0.365385	0.358974	0.416667	0.461538	0.474359	0.378205	0.173077	0		0	0	0	0	0.282051	0.365385	0.358974	0.416667
1	22:00:00	23:01:00	06:00:00	06:01:00	22	23	6	6	5	6	13	13		0	0.134615	0.24359	0.301282	0	0	0	0	0	0	0	0	0		0	0	0	0	0.282051	0.365385	0.358974	0.416667	0.461538	0.474359	0.378205	0.173077	0		0	0	0	0	0	0.365385	0.358974	0.416667
1	22:00:00	22:01:00	06:00:00	06:01:00	22	22	6	6	5	5	13	13		0	0.134615	0.24359	0.301282	0	0	0	0	0	0	0	0	0		0	0	0	0	0.282051	0.365385	0.358974	0.416667	0.461538	0.474359	0.378205	0.173077	0		0	0	0	0	0.282051	0.365385	0.358974	0.416667
1	22:00:00	22:01:00	06:00:00	06:01:00	22	22	6	6	5	5	13	13		0	0.134615	0.24359	0.301282	0	0	0	0	0	0	0	0	0		0	0	0	0	0.282051	0.365385	0.358974	0.416667	0.461538	0.474359	0.378205	0.173077	0		0	0	0	0	0.282051	0.365385	0.358974	0.416667
1	23:00:00	23:31:00	06:30:00	06:31:00	23	23	6	6	6	6	13	13		0	0.134615	0.24359	0.301282	0.371795	0	0	0	0	0	0	0	0		0	0	0	0	0	0.365385	0.358974	0.416667	0.461538	0.474359	0.378205	0.173077	0		0	0	0	0	0	0.365385	0.358974	0.416667
1	22:00:00	22:01:00	06:00:00	06:01:00	22	22	6	6	5	5	13	13		0	0.134615	0.24359	0.301282	0	0	0	0	0	0	0	0	0		0	0	0	0	0.282051	0.365385	0.358974	0.416667	0.461538	0.474359	0.378205	0.173077	0		0	0	0	0	0.282051	0.365385	0.358974	0.416667
1	22:00:00	22:01:00	06:00:00	10:01:00	22	22	6	10	5	5	13	17		0	0.134615	0.24359	0.301282	0	0	0	0	0	0	0	0	0		0	0	0	0	0.282051	0.365385	0.358974	0.416667	0.461538	0.474359	0.378205	0.173077	0.0833333		0	0	0	0	0.282051	0.365385	0.358974	0.416667
1	23:00:00	23:01:00	06:00:00	06:01:00	23	23	6	6	6	6	13	13		0	0.134615	0.24359	0.301282	0.371795	0	0	0	0	0	0	0	0		0	0	0	0	0	0.365385	0.358974	0.416667	0.461538	0.474359	0.378205	0.173077	0		0	0	0	0	0	0.365385	0.358974	0.416667
1	22:00:00	22:01:00	06:00:00	06:01:00	22	22	6	6	5	5	13	13		0	0.134615	0.24359	0.301282	0	0	0	0	0	0	0	0	0		0	0	0	0	0.282051	0.365385	0.358974	0.416667	0.461538	0.474359	0.378205	0.173077	0		0	0	0	0	0.282051	0.365385	0.358974	0.416667
1	21:00:00	21:01:00	06:00:00	06:01:00	21	21	6	6	4	4	13	13		0	0.134615	0.24359	0	0	0	0	0	0	0	0	0	0		0	0	0	0.282051	0.282051	0.365385	0.358974	0.416667	0.461538	0.474359	0.378205	0.173077	0		0	0	0	0.282051	0.282051	0.365385	0.358974	0.416667
1	22:00:00	22:01:00	06:00:00	06:01:00	22	22	6	6	5	5	13	13		0	0.134615	0.24359	0.301282	0	0	0	0	0	0	0	0	0		0	0	0	0	0.282051	0.365385	0.358974	0.416667	0.461538	0.474359	0.378205	0.173077	0		0	0	0	0	0.282051	0.365385	0.358974	0.416667
1	22:00:00	22:01:00	06:00:00	06:01:00	22	22	6	6	5	5	13	13		0	0.134615	0.24359	0.301282	0	0	0	0	0	0	0	0	0		0	0	0	0	0.282051	0.365385	0.358974	0.416667	0.461538	0.474359	0.378205	0.173077	0		0	0	0	0	0.282051	0.365385	0.358974	0.416667
1	20:19:00	21:20:00	07:19:00	08:20:00	20	21	7	8	3	4	14	15		0	0.134615	0	0	0	0	0	0	0	0	0	0	0		0	0	0.294872	0.282051	0.282051	0.365385	0.358974	0.416667	0.461538	0.474359	0.378205	0.173077	0.0833333		0	0	0	0.282051	0.282051	0.365385	0.358974	0.416667
1	22:00:00	22:01:00	06:00:00	06:01:00	22	22	6	6	5	5	13	13		0	0.134615	0.24359	0.301282	0	0	0	0	0	0	0	0	0		0	0	0	0	0.282051	0.365385	0.358974	0.416667	0.461538	0.474359	0.378205	0.173077	0		0	0	0	0	0.282051	0.365385	0.358974	0.416667
1	22:00:00	22:01:00	06:00:00	06:01:00	22	22	6	6	5	5	13	13		0	0.134615	0.24359	0.301282	0	0	0	0	0	0	0	0	0		0	0	0	0	0.282051	0.365385	0.358974	0.416667	0.461538	0.474359	0.378205	0.173077	0		0	0	0	0	0.282051	0.365385	0.358974	0.416667
1	22:00:00	22:01:00	06:00:00	06:01:00	22	22	6	6	5	5	13	13		0	0.134615	0.24359	0.301282	0	0	0	0	0	0	0	0	0		0	0	0	0	0.282051	0.365385	0.358974	0.416667	0.461538	0.474359	0.378205	0.173077	0		0	0	0	0	0.282051	0.365385	0.358974	0.416667
1	22:34:00	23:01:00	06:00:00	06:01:00	22	23	6	6	5	6	13	13		0	0.134615	0.24359	0.301282	0	0	0	0	0	0	0	0	0		0	0	0	0	0.282051	0.365385	0.358974	0.416667	0.461538	0.474359	0.378205	0.173077	0		0	0	0	0	0	0.365385	0.358974	0.416667
1	23:00:00	23:01:00	06:00:00	06:01:00	23	23	6	6	6	6	13	13		0	0.134615	0.24359	0.301282	0.371795	0	0	0	0	0	0	0	0		0	0	0	0	0	0.365385	0.358974	0.416667	0.461538	0.474359	0.378205	0.173077	0		0	0	0	0	0	0.365385	0.358974	0.416667
1	22:00:00	22:01:00	06:00:00	06:01:00	22	22	6	6	5	5	13	13		0	0.134615	0.24359	0.301282	0	0	0	0	0	0	0	0	0		0	0	0	0	0.282051	0.365385	0.358974	0.416667	0.461538	0.474359	0.378205	0.173077	0		0	0	0	0	0.282051	0.365385	0.358974	0.416667
1	22:00:00	22:01:00	06:00:00	06:01:00	22	22	6	6	5	5	13	13		0	0.134615	0.24359	0.301282	0	0	0	0	0	0	0	0	0		0	0	0	0	0.282051	0.365385	0.358974	0.416667	0.461538	0.474359	0.378205	0.173077	0		0	0	0	0	0.282051	0.365385	0.358974	0.416667
1	22:00:00	22:01:00	06:14:00	06:20:00	22	22	6	6	5	5	13	13		0	0.134615	0.24359	0.301282	0	0	0	0	0	0	0	0	0		0	0	0	0	0.282051	0.365385	0.358974	0.416667	0.461538	0.474359	0.378205	0.173077	0		0	0	0	0	0.282051	0.365385	0.358974	0.416667
1	20:15:00	23:20:00	07:08:00	07:11:00	20	23	7	7	3	6	14	14		0	0.134615	0	0	0	0	0	0	0	0	0	0	0		0	0	0.294872	0.282051	0.282051	0.365385	0.358974	0.416667	0.461538	0.474359	0.378205	0.173077	0.0833333		0	0	0	0	0	0.365385	0.358974	0.416667
1	21:00:00	22:01:00	06:00:00	06:01:00	21	22	6	6	4	5	13	13		0	0.134615	0.24359	0	0	0	0	0	0	0	0	0	0		0	0	0	0.282051	0.282051	0.365385	0.358974	0.416667	0.461538	0.474359	0.378205	0.173077	0		0	0	0	0	0.282051	0.365385	0.358974	0.416667
1	22:00:00	22:01:00	06:00:00	06:01:00	22	22	6	6	5	5	13	13		0	0.134615	0.24359	0.301282	0	0	0	0	0	0	0	0	0		0	0	0	0	0.282051	0.365385	0.358974	0.416667	0.461538	0.474359	0.378205	0.173077	0		0	0	0	0	0.282051	0.365385	0.358974	0.416667
1	22:00:00	22:01:00	06:00:00	06:01:00	22	22	6	6	5	5	13	13		0	0.134615	0.24359	0.301282	0	0	0	0	0	0	0	0	0		0	0	0	0	0.282051	0.365385	0.358974	0.416667	0.461538	0.474359	0.378205	0.173077	0		0	0	0	0	0.282051	0.365385	0.358974	0.416667
1	22:00:00	22:01:00	06:00:00	06:01:00	22	22	6	6	5	5	13	13		0	0.134615	0.24359	0.301282	0	0	0	0	0	0	0	0	0		0	0	0	0	0.282051	0.365385	0.358974	0.416667	0.461538	0.474359	0.378205	0.173077	0		0	0	0	0	0.282051	0.365385	0.358974	0.416667
1	20:00:00	20:01:00	07:00:00	07:01:00	20	20	7	7	3	3	14	14		0	0.134615	0	0	0	0	0	0	0	0	0	0	0		0	0	0.294872	0.282051	0.282051	0.365385	0.358974	0.416667	0.461538	0.474359	0.378205	0.173077	0.0833333		0	0	0.294872	0.282051	0.282051	0.365385	0.358974	0.416667
1	19:46:00	21:47:00	05:47:00	07:48:00	19	21	5	7	2	4	12	14		0	0	0	0	0	0	0	0	0	0	0	0	0		0	0.134615	0.294872	0.282051	0.282051	0.365385	0.358974	0.416667	0.461538	0.474359	0.378205	0.173077	0.0833333		0	0	0	0.282051	0.282051	0.365385	0.358974	0.416667
1	21:00:00	21:01:00	06:00:00	06:01:00	21	21	6	6	4	4	13	13		0	0.134615	0.24359	0	0	0	0	0	0	0	0	0	0		0	0	0	0.282051	0.282051	0.365385	0.358974	0.416667	0.461538	0.474359	0.378205	0.173077	0		0	0	0	0.282051	0.282051	0.365385	0.358974	0.416667
1	22:00:00	22:01:00	06:00:00	06:01:00	22	22	6	6	5	5	13	13		0	0.134615	0.24359	0.301282	0	0	0	0	0	0	0	0	0		0	0	0	0	0.282051	0.365385	0.358974	0.416667	0.461538	0.474359	0.378205	0.173077	0		0	0	0	0	0.282051	0.365385	0.358974	0.416667
1	22:00:00	22:01:00	06:00:00	06:01:00	22	22	6	6	5	5	13	13		0	0.134615	0.24359	0.301282	0	0	0	0	0	0	0	0	0		0	0	0	0	0.282051	0.365385	0.358974	0.416667	0.461538	0.474359	0.378205	0.173077	0		0	0	0	0	0.282051	0.365385	0.358974	0.416667
1	22:00:00	22:11:00	06:00:00	06:01:00	22	22	6	6	5	5	13	13		0	0.134615	0.24359	0.301282	0	0	0	0	0	0	0	0	0		0	0	0	0	0.282051	0.365385	0.358974	0.416667	0.461538	0.474359	0.378205	0.173077	0		0	0	0	0	0.282051	0.365385	0.358974	0.416667
1	22:00:00	22:01:00	06:00:00	06:01:00	22	22	6	6	5	5	13	13		0	0.134615	0.24359	0.301282	0	0	0	0	0	0	0	0	0		0	0	0	0	0.282051	0.365385	0.358974	0.416667	0.461538	0.474359	0.378205	0.173077	0		0	0	0	0	0.282051	0.365385	0.358974	0.416667
1	22:00:00	22:01:00	06:00:00	06:01:00	22	22	6	6	5	5	13	13		0	0.134615	0.24359	0.301282	0	0	0	0	0	0	0	0	0		0	0	0	0	0.282051	0.365385	0.358974	0.416667	0.461538	0.474359	0.378205	0.173077	0		0	0	0	0	0.282051	0.365385	0.358974	0.416667
1	21:00:00	21:01:00	06:00:00	06:01:00	21	21	6	6	4	4	13	13		0	0.134615	0.24359	0	0	0	0	0	0	0	0	0	0		0	0	0	0.282051	0.282051	0.365385	0.358974	0.416667	0.461538	0.474359	0.378205	0.173077	0		0	0	0	0.282051	0.282051	0.365385	0.358974	0.416667
1	22:00:00	22:01:00	06:00:00	06:01:00	22	22	6	6	5	5	13	13		0	0.134615	0.24359	0.301282	0	0	0	0	0	0	0	0	0		0	0	0	0	0.282051	0.365385	0.358974	0.416667	0.461538	0.474359	0.378205	0.173077	0		0	0	0	0	0.282051	0.365385	0.358974	0.416667
1	22:00:00	22:01:00	06:00:00	06:01:00	22	22	6	6	5	5	13	13		0	0.134615	0.24359	0.301282	0	0	0	0	0	0	0	0	0		0	0	0	0	0.282051	0.365385	0.358974	0.416667	0.461538	0.474359	0.378205	0.173077	0		0	0	0	0	0.282051	0.365385	0.358974	0.416667
1	21:00:00	21:01:00	07:00:00	07:01:00	21	21	7	7	4	4	14	14		0	0.134615	0.24359	0	0	0	0	0	0	0	0	0	0		0	0	0	0.282051	0.282051	0.365385	0.358974	0.416667	0.461538	0.474359	0.378205	0.173077	0.0833333		0	0	0	0.282051	0.282051	0.365385	0.358974	0.416667
1	22:00:00	22:01:00	06:23:00	06:24:00	22	22	6	6	5	5	13	13		0	0.134615	0.24359	0.301282	0	0	0	0	0	0	0	0	0		0	0	0	0	0.282051	0.365385	0.358974	0.416667	0.461538	0.474359	0.378205	0.173077	0		0	0	0	0	0.282051	0.365385	0.358974	0.416667
1					0	0	0	0	7	7	7	7		0	0.134615	0.24359	0.301282	0.371795	0.461538	0	0.647436	0.512821	0.653846	0.352564	0.423077	0.179487		0	0	0	0	0	0	0	0	0	0	0	0	0		0	0	0	0	0	0	0	0
1	22:00:00	22:01:00	10:00:00	10:01:00	22	22	10	10	5	5	17	17		0	0.134615	0.24359	0.301282	0	0	0	0	0	0	0	0	0		0	0	0	0	0.282051	0.365385	0.358974	0.416667	0.461538	0.474359	0.378205	0.173077	0.0833333		0	0	0	0	0.282051	0.365385	0.358974	0.416667
1	22:00:00	22:01:00	06:00:00	06:01:00	22	22	6	6	5	5	13	13		0	0.134615	0.24359	0.301282	0	0	0	0	0	0	0	0	0		0	0	0	0	0.282051	0.365385	0.358974	0.416667	0.461538	0.474359	0.378205	0.173077	0		0	0	0	0	0.282051	0.365385	0.358974	0.416667
1	21:00:00	21:01:00	06:00:00	06:01:00	21	21	6	6	4	4	13	13		0	0.134615	0.24359	0	0	0	0	0	0	0	0	0	0		0	0	0	0.282051	0.282051	0.365385	0.358974	0.416667	0.461538	0.474359	0.378205	0.173077	0		0	0	0	0.282051	0.282051	0.365385	0.358974	0.416667
1	22:00:00	22:01:00	06:00:00	06:01:00	22	22	6	6	5	5	13	13		0	0.134615	0.24359	0.301282	0	0	0	0	0	0	0	0	0		0	0	0	0	0.282051	0.365385	0.358974	0.416667	0.461538	0.474359	0.378205	0.173077	0		0	0	0	0	0.282051	0.365385	0.358974	0.416667
1	21:00:00	21:01:00	06:00:00	06:01:00	21	21	6	6	4	4	13	13		0	0.134615	0.24359	0	0	0	0	0	0	0	0	0	0		0	0	0	0.282051	0.282051	0.365385	0.358974	0.416667	0.461538	0.474359	0.378205	0.173077	0		0	0	0	0.282051	0.282051	0.365385	0.358974	0.416667
1	22:00:00	22:01:00	06:00:00	06:01:00	22	22	6	6	5	5	13	13		0	0.134615	0.24359	0.301282	0	0	0	0	0	0	0	0	0		0	0	0	0	0.282051	0.365385	0.358974	0.416667	0.461538	0.474359	0.378205	0.173077	0		0	0	0	0	0.282051	0.365385	0.358974	0.416667
1	19:00:00	19:01:00	08:00:00	08:01:00	19	19	8	8	2	2	15	15		0	0	0	0	0	0	0	0	0	0	0	0	0		0	0.134615	0.294872	0.282051	0.282051	0.365385	0.358974	0.416667	0.461538	0.474359	0.378205	0.173077	0.0833333		0	0.134615	0.294872	0.282051	0.282051	0.365385	0.358974	0.416667
1	21:00:00	21:01:00	07:00:00	07:01:00	21	21	7	7	4	4	14	14		0	0.134615	0.24359	0	0	0	0	0	0	0	0	0	0		0	0	0	0.282051	0.282051	0.365385	0.358974	0.416667	0.461538	0.474359	0.378205	0.173077	0.0833333		0	0	0	0.282051	0.282051	0.365385	0.358974	0.416667
1	21:00:00	21:01:00	06:00:00	06:01:00	21	21	6	6	4	4	13	13		0	0.134615	0.24359	0	0	0	0	0	0	0	0	0	0		0	0	0	0.282051	0.282051	0.365385	0.358974	0.416667	0.461538	0.474359	0.378205	0.173077	0		0	0	0	0.282051	0.282051	0.365385	0.358974	0.416667
1	22:00:00	22:01:00	06:00:00	06:01:00	22	22	6	6	5	5	13	13		0	0.134615	0.24359	0.301282	0	0	0	0	0	0	0	0	0		0	0	0	0	0.282051	0.365385	0.358974	0.416667	0.461538	0.474359	0.378205	0.173077	0		0	0	0	0	0.282051	0.365385	0.358974	0.416667
1	22:01:00	22:01:00	06:00:00	06:01:00	22	22	6	6	5	5	13	13		0	0.134615	0.24359	0.301282	0	0	0	0	0	0	0	0	0		0	0	0	0	0.282051	0.365385	0.358974	0.416667	0.461538	0.474359	0.378205	0.173077	0		0	0	0	0	0.282051	0.365385	0.358974	0.416667
1	22:00:00	22:01:00	06:00:00	06:01:00	22	22	6	6	5	5	13	13		0	0.134615	0.24359	0.301282	0	0	0	0	0	0	0	0	0		0	0	0	0	0.282051	0.365385	0.358974	0.416667	0.461538	0.474359	0.378205	0.173077	0		0	0	0	0	0.282051	0.365385	0.358974	0.416667
1	22:00:00	22:01:00	06:00:00	11:01:00	22	22	6	11	5	5	13	18		0	0.134615	0.24359	0.301282	0	0	0	0	0	0	0	0	0		0	0	0	0	0.282051	0.365385	0.358974	0.416667	0.461538	0.474359	0.378205	0.173077	0.0833333		0	0	0	0	0.282051	0.365385	0.358974	0.416667
1	22:00:00	22:01:00	06:00:00	06:01:00	22	22	6	6	5	5	13	13		0	0.134615	0.24359	0.301282	0	0	0	0	0	0	0	0	0		0	0	0	0	0.282051	0.365385	0.358974	0.416667	0.461538	0.474359	0.378205	0.173077	0		0	0	0	0	0.282051	0.365385	0.358974	0.416667
1	22:00:00	22:01:00	06:00:00	06:01:00	22	22	6	6	5	5	13	13		0	0.134615	0.24359	0.301282	0	0	0	0	0	0	0	0	0		0	0	0	0	0.282051	0.365385	0.358974	0.416667	0.461538	0.474359	0.378205	0.173077	0		0	0	0	0	0.282051	0.365385	0.358974	0.416667
1	22:00:00	22:01:00	06:00:00	06:09:00	22	22	6	6	5	5	13	13		0	0.134615	0.24359	0.301282	0	0	0	0	0	0	0	0	0		0	0	0	0	0.282051	0.365385	0.358974	0.416667	0.461538	0.474359	0.378205	0.173077	0		0	0	0	0	0.282051	0.365385	0.358974	0.416667
1	22:00:00	22:01:00	06:00:00	06:01:00	22	22	6	6	5	5	13	13		0	0.134615	0.24359	0.301282	0	0	0	0	0	0	0	0	0		0	0	0	0	0.282051	0.365385	0.358974	0.416667	0.461538	0.474359	0.378205	0.173077	0		0	0	0	0	0.282051	0.365385	0.358974	0.416667
1	23:00:00	23:01:00	06:00:00	06:01:00	23	23	6	6	6	6	13	13		0	0.134615	0.24359	0.301282	0.371795	0	0	0	0	0	0	0	0		0	0	0	0	0	0.365385	0.358974	0.416667	0.461538	0.474359	0.378205	0.173077	0		0	0	0	0	0	0.365385	0.358974	0.416667
1	22:00:00	22:01:00	06:09:00	06:10:00	22	22	6	6	5	5	13	13		0	0.134615	0.24359	0.301282	0	0	0	0	0	0	0	0	0		0	0	0	0	0.282051	0.365385	0.358974	0.416667	0.461538	0.474359	0.378205	0.173077	0		0	0	0	0	0.282051	0.365385	0.358974	0.416667
1	23:00:00	23:01:00	06:00:00	06:01:00	23	23	6	6	6	6	13	13		0	0.134615	0.24359	0.301282	0.371795	0	0	0	0	0	0	0	0		0	0	0	0	0	0.365385	0.358974	0.416667	0.461538	0.474359	0.378205	0.173077	0		0	0	0	0	0	0.365385	0.358974	0.416667
1	21:00:00	22:01:00	06:00:00	06:01:00	21	22	6	6	4	5	13	13		0	0.134615	0.24359	0	0	0	0	0	0	0	0	0	0		0	0	0	0.282051	0.282051	0.365385	0.358974	0.416667	0.461538	0.474359	0.378205	0.173077	0		0	0	0	0	0.282051	0.365385	0.358974	0.416667
1	22:00:00	22:01:00	06:00:00	06:01:00	22	22	6	6	5	5	13	13		0	0.134615	0.24359	0.301282	0	0	0	0	0	0	0	0	0		0	0	0	0	0.282051	0.365385	0.358974	0.416667	0.461538	0.474359	0.378205	0.173077	0		0	0	0	0	0.282051	0.365385	0.358974	0.416667
1	22:00:00	22:01:00	06:00:00	06:01:00	22	22	6	6	5	5	13	13		0	0.134615	0.24359	0.301282	0	0	0	0	0	0	0	0	0		0	0	0	0	0.282051	0.365385	0.358974	0.416667	0.461538	0.474359	0.378205	0.173077	0		0	0	0	0	0.282051	0.365385	0.358974	0.416667
1	23:00:00	23:01:00	06:00:00	06:01:00	23	23	6	6	6	6	13	13		0	0.134615	0.24359	0.301282	0.371795	0	0	0	0	0	0	0	0		0	0	0	0	0	0.365385	0.358974	0.416667	0.461538	0.474359	0.378205	0.173077	0		0	0	0	0	0	0.365385	0.358974	0.416667
1	20:00:00	20:01:00	06:00:00	06:01:00	20	20	6	6	3	3	13	13		0	0.134615	0	0	0	0	0	0	0	0	0	0	0		0	0	0.294872	0.282051	0.282051	0.365385	0.358974	0.416667	0.461538	0.474359	0.378205	0.173077	0		0	0	0.294872	0.282051	0.282051	0.365385	0.358974	0.416667
1	22:35:00	23:01:00	06:00:00	06:01:00	22	23	6	6	5	6	13	13		0	0.134615	0.24359	0.301282	0	0	0	0	0	0	0	0	0		0	0	0	0	0.282051	0.365385	0.358974	0.416667	0.461538	0.474359	0.378205	0.173077	0		0	0	0	0	0	0.365385	0.358974	0.416667
1	22:00:00	22:01:00	06:00:00	06:01:00	22	22	6	6	5	5	13	13		0	0.134615	0.24359	0.301282	0	0	0	0	0	0	0	0	0		0	0	0	0	0.282051	0.365385	0.358974	0.416667	0.461538	0.474359	0.378205	0.173077	0		0	0	0	0	0.282051	0.365385	0.358974	0.416667
1	22:00:00	22:01:00	06:00:00	06:01:00	22	22	6	6	5	5	13	13		0	0.134615	0.24359	0.301282	0	0	0	0	0	0	0	0	0		0	0	0	0	0.282051	0.365385	0.358974	0.416667	0.461538	0.474359	0.378205	0.173077	0		0	0	0	0	0.282051	0.365385	0.358974	0.416667
1	23:00:00	23:01:00	06:00:00	06:01:00	23	23	6	6	6	6	13	13		0	0.134615	0.24359	0.301282	0.371795	0	0	0	0	0	0	0	0		0	0	0	0	0	0.365385	0.358974	0.416667	0.461538	0.474359	0.378205	0.173077	0		0	0	0	0	0	0.365385	0.358974	0.416667
1	21:00:00	21:01:00	07:00:00	07:01:00	21	21	7	7	4	4	14	14		0	0.134615	0.24359	0	0	0	0	0	0	0	0	0	0		0	0	0	0.282051	0.282051	0.365385	0.358974	0.416667	0.461538	0.474359	0.378205	0.173077	0.0833333		0	0	0	0.282051	0.282051	0.365385	0.358974	0.416667
1	20:00:00	20:01:00	06:00:00	06:01:00	20	20	6	6	3	3	13	13		0	0.134615	0	0	0	0	0	0	0	0	0	0	0		0	0	0.294872	0.282051	0.282051	0.365385	0.358974	0.416667	0.461538	0.474359	0.378205	0.173077	0		0	0	0.294872	0.282051	0.282051	0.365385	0.358974	0.416667
1	22:00:00	22:01:00	06:00:00	06:01:00	22	22	6	6	5	5	13	13		0	0.134615	0.24359	0.301282	0	0	0	0	0	0	0	0	0		0	0	0	0	0.282051	0.365385	0.358974	0.416667	0.461538	0.474359	0.378205	0.173077	0		0	0	0	0	0.282051	0.365385	0.358974	0.416667
1	23:00:00	23:01:00	06:06:00	06:10:00	23	23	6	6	6	6	13	13		0	0.134615	0.24359	0.301282	0.371795	0	0	0	0	0	0	0	0		0	0	0	0	0	0.365385	0.358974	0.416667	0.461538	0.474359	0.378205	0.173077	0		0	0	0	0	0	0.365385	0.358974	0.416667
1	22:00:00	22:01:00	06:00:00	06:01:00	22	22	6	6	5	5	13	13		0	0.134615	0.24359	0.301282	0	0	0	0	0	0	0	0	0		0	0	0	0	0.282051	0.365385	0.358974	0.416667	0.461538	0.474359	0.378205	0.173077	0		0	0	0	0	0.282051	0.365385	0.358974	0.416667
1	19:20:00	21:51:00	06:02:00	06:21:00	19	21	6	6	2	4	13	13		0	0	0	0	0	0	0	0	0	0	0	0	0		0	0.134615	0.294872	0.282051	0.282051	0.365385	0.358974	0.416667	0.461538	0.474359	0.378205	0.173077	0		0	0	0	0.282051	0.282051	0.365385	0.358974	0.416667
1	22:00:00	22:01:00	06:00:00	06:01:00	22	22	6	6	5	5	13	13		0	0.134615	0.24359	0.301282	0	0	0	0	0	0	0	0	0		0	0	0	0	0.282051	0.365385	0.358974	0.416667	0.461538	0.474359	0.378205	0.173077	0		0	0	0	0	0.282051	0.365385	0.358974	0.416667
1	22:00:00	22:01:00	06:00:00	06:01:00	22	22	6	6	5	5	13	13		0	0.134615	0.24359	0.301282	0	0	0	0	0	0	0	0	0		0	0	0	0	0.282051	0.365385	0.358974	0.416667	0.461538	0.474359	0.378205	0.173077	0		0	0	0	0	0.282051	0.365385	0.358974	0.416667
1	22:00:00	22:01:00	06:00:00	06:01:00	22	22	6	6	5	5	13	13		0	0.134615	0.24359	0.301282	0	0	0	0	0	0	0	0	0		0	0	0	0	0.282051	0.365385	0.358974	0.416667	0.461538	0.474359	0.378205	0.173077	0		0	0	0	0	0.282051	0.365385	0.358974	0.416667
1	22:00:00	22:01:00	06:00:00	06:56:00	22	22	6	6	5	5	13	13		0	0.134615	0.24359	0.301282	0	0	0	0	0	0	0	0	0		0	0	0	0	0.282051	0.365385	0.358974	0.416667	0.461538	0.474359	0.378205	0.173077	0		0	0	0	0	0.282051	0.365385	0.358974	0.416667
1	22:00:00	22:01:00	06:00:00	06:01:00	22	22	6	6	5	5	13	13		0	0.134615	0.24359	0.301282	0	0	0	0	0	0	0	0	0		0	0	0	0	0.282051	0.365385	0.358974	0.416667	0.461538	0.474359	0.378205	0.173077	0		0	0	0	0	0.282051	0.365385	0.358974	0.416667
1	22:00:00	22:01:00	06:00:00	06:01:00	22	22	6	6	5	5	13	13		0	0.134615	0.24359	0.301282	0	0	0	0	0	0	0	0	0		0	0	0	0	0.282051	0.365385	0.358974	0.416667	0.461538	0.474359	0.378205	0.173077	0		0	0	0	0	0.282051	0.365385	0.358974	0.416667
1	22:00:00	22:01:00	06:00:00	06:01:00	22	22	6	6	5	5	13	13		0	0.134615	0.24359	0.301282	0	0	0	0	0	0	0	0	0		0	0	0	0	0.282051	0.365385	0.358974	0.416667	0.461538	0.474359	0.378205	0.173077	0		0	0	0	0	0.282051	0.365385	0.358974	0.416667
1	22:00:00	22:01:00	06:00:00	06:01:00	22	22	6	6	5	5	13	13		0	0.134615	0.24359	0.301282	0	0	0	0	0	0	0	0	0		0	0	0	0	0.282051	0.365385	0.358974	0.416667	0.461538	0.474359	0.378205	0.173077	0		0	0	0	0	0.282051	0.365385	0.358974	0.416667
1	21:00:00	21:01:00	06:00:00	06:01:00	21	21	6	6	4	4	13	13		0	0.134615	0.24359	0	0	0	0	0	0	0	0	0	0		0	0	0	0.282051	0.282051	0.365385	0.358974	0.416667	0.461538	0.474359	0.378205	0.173077	0		0	0	0	0.282051	0.282051	0.365385	0.358974	0.416667
1	21:00:00	21:01:00	07:00:00	07:01:00	21	21	7	7	4	4	14	14		0	0.134615	0.24359	0	0	0	0	0	0	0	0	0	0		0	0	0	0.282051	0.282051	0.365385	0.358974	0.416667	0.461538	0.474359	0.378205	0.173077	0.0833333		0	0	0	0.282051	0.282051	0.365385	0.358974	0.416667
1	20:50:00	21:01:00	06:30:00	06:36:00	20	21	6	6	3	4	13	13		0	0.134615	0	0	0	0	0	0	0	0	0	0	0		0	0	0.294872	0.282051	0.282051	0.365385	0.358974	0.416667	0.461538	0.474359	0.378205	0.173077	0		0	0	0	0.282051	0.282051	0.365385	0.358974	0.416667
1	21:10:00	23:26:00	07:09:00	07:16:00	21	23	7	7	4	6	14	14		0	0.134615	0.24359	0	0	0	0	0	0	0	0	0	0		0	0	0	0.282051	0.282051	0.365385	0.358974	0.416667	0.461538	0.474359	0.378205	0.173077	0.0833333		0	0	0	0	0	0.365385	0.358974	0.416667
1	22:00:00	22:20:00	06:00:00	06:01:00	22	22	6	6	5	5	13	13		0	0.134615	0.24359	0.301282	0	0	0	0	0	0	0	0	0		0	0	0	0	0.282051	0.365385	0.358974	0.416667	0.461538	0.474359	0.378205	0.173077	0		0	0	0	0	0.282051	0.365385	0.358974	0.416667
1	20:17:00	21:18:00	05:18:00	07:19:00	20	21	5	7	3	4	12	14		0	0.134615	0	0	0	0	0	0	0	0	0	0	0		0	0	0.294872	0.282051	0.282051	0.365385	0.358974	0.416667	0.461538	0.474359	0.378205	0.173077	0.0833333		0	0	0	0.282051	0.282051	0.365385	0.358974	0.416667
1	22:00:00	22:01:00	06:00:00	06:59:00	22	22	6	6	5	5	13	13		0	0.134615	0.24359	0.301282	0	0	0	0	0	0	0	0	0		0	0	0	0	0.282051	0.365385	0.358974	0.416667	0.461538	0.474359	0.378205	0.173077	0		0	0	0	0	0.282051	0.365385	0.358974	0.416667
1	22:00:00	22:01:00	06:00:00	06:01:00	22	22	6	6	5	5	13	13		0	0.134615	0.24359	0.301282	0	0	0	0	0	0	0	0	0		0	0	0	0	0.282051	0.365385	0.358974	0.416667	0.461538	0.474359	0.378205	0.173077	0		0	0	0	0	0.282051	0.365385	0.358974	0.416667
1	22:00:00	22:01:00	06:00:00	06:01:00	22	22	6	6	5	5	13	13		0	0.134615	0.24359	0.301282	0	0	0	0	0	0	0	0	0		0	0	0	0	0.282051	0.365385	0.358974	0.416667	0.461538	0.474359	0.378205	0.173077	0		0	0	0	0	0.282051	0.365385	0.358974	0.416667
1	22:00:00	22:01:00	06:00:00	06:01:00	22	22	6	6	5	5	13	13		0	0.134615	0.24359	0.301282	0	0	0	0	0	0	0	0	0		0	0	0	0	0.282051	0.365385	0.358974	0.416667	0.461538	0.474359	0.378205	0.173077	0		0	0	0	0	0.282051	0.365385	0.358974	0.416667
1	22:00:00	22:01:00	06:00:00	06:01:00	22	22	6	6	5	5	13	13		0	0.134615	0.24359	0.301282	0	0	0	0	0	0	0	0	0		0	0	0	0	0.282051	0.365385	0.358974	0.416667	0.461538	0.474359	0.378205	0.173077	0		0	0	0	0	0.282051	0.365385	0.358974	0.416667
0					0	0	0	0	7	7	7	7		0	0.134615	0.24359	0.301282	0.371795	0.461538	0	0.647436	0.512821	0.653846	0.352564	0.423077	0.179487		0	0	0	0	0	0	0	0	0	0	0	0	0		0	0	0	0	0	0	0	0
1	23:46:00	23:51:00	06:46:00	07:01:00	23	23	6	7	6	6	13	14		0	0.134615	0.24359	0.301282	0.371795	0	0	0	0	0	0	0	0		0	0	0	0	0	0.365385	0.358974	0.416667	0.461538	0.474359	0.378205	0.173077	0.0833333		0	0	0	0	0	0.365385	0.358974	0.416667
1	21:00:00	21:01:00	06:00:00	06:01:00	21	21	6	6	4	4	13	13		0	0.134615	0.24359	0	0	0	0	0	0	0	0	0	0		0	0	0	0.282051	0.282051	0.365385	0.358974	0.416667	0.461538	0.474359	0.378205	0.173077	0		0	0	0	0.282051	0.282051	0.365385	0.358974	0.416667
1	21:00:00	21:01:00	07:00:00	07:01:00	21	21	7	7	4	4	14	14		0	0.134615	0.24359	0	0	0	0	0	0	0	0	0	0		0	0	0	0.282051	0.282051	0.365385	0.358974	0.416667	0.461538	0.474359	0.378205	0.173077	0.0833333		0	0	0	0.282051	0.282051	0.365385	0.358974	0.416667
1	19:02:00	20:46:00	06:02:00	06:11:00	19	20	6	6	2	3	13	13		0	0	0	0	0	0	0	0	0	0	0	0	0		0	0.134615	0.294872	0.282051	0.282051	0.365385	0.358974	0.416667	0.461538	0.474359	0.378205	0.173077	0		0	0	0.294872	0.282051	0.282051	0.365385	0.358974	0.416667
1	19:55:00	22:56:00	07:55:00	07:56:00	19	22	7	7	2	5	14	14		0	0	0	0	0	0	0	0	0	0	0	0	0		0	0.134615	0.294872	0.282051	0.282051	0.365385	0.358974	0.416667	0.461538	0.474359	0.378205	0.173077	0.0833333		0	0	0	0	0.282051	0.365385	0.358974	0.416667
1	20:41:00	23:42:00	06:41:00	08:42:00	20	23	6	8	3	6	13	15		0	0.134615	0	0	0	0	0	0	0	0	0	0	0		0	0	0.294872	0.282051	0.282051	0.365385	0.358974	0.416667	0.461538	0.474359	0.378205	0.173077	0.0833333		0	0	0	0	0	0.365385	0.358974	0.416667
1	19:05:00	21:06:00	05:06:00	06:07:00	19	21	5	6	2	4	12	13		0	0	0	0	0	0	0	0	0	0	0	0	0		0	0.134615	0.294872	0.282051	0.282051	0.365385	0.358974	0.416667	0.461538	0.474359	0.378205	0.173077	0		0	0	0	0.282051	0.282051	0.365385	0.358974	0.416667
1	19:32:00	22:33:00	06:32:00	07:33:00	19	22	6	7	2	5	13	14		0	0	0	0	0	0	0	0	0	0	0	0	0		0	0.134615	0.294872	0.282051	0.282051	0.365385	0.358974	0.416667	0.461538	0.474359	0.378205	0.173077	0.0833333		0	0	0	0	0.282051	0.365385	0.358974	0.416667
1	19:09:00	22:10:00	06:09:00	07:10:00	19	22	6	7	2	5	13	14		0	0	0	0	0	0	0	0	0	0	0	0	0		0	0.134615	0.294872	0.282051	0.282051	0.365385	0.358974	0.416667	0.461538	0.474359	0.378205	0.173077	0.0833333		0	0	0	0	0.282051	0.365385	0.358974	0.416667
1	19:15:00	22:16:00	05:15:00	07:16:00	19	22	5	7	2	5	12	14		0	0	0	0	0	0	0	0	0	0	0	0	0		0	0.134615	0.294872	0.282051	0.282051	0.365385	0.358974	0.416667	0.461538	0.474359	0.378205	0.173077	0.0833333		0	0	0	0	0.282051	0.365385	0.358974	0.416667
1	19:17:00	21:18:00	07:17:00	08:18:00	19	21	7	8	2	4	14	15		0	0	0	0	0	0	0	0	0	0	0	0	0		0	0.134615	0.294872	0.282051	0.282051	0.365385	0.358974	0.416667	0.461538	0.474359	0.378205	0.173077	0.0833333		0	0	0	0.282051	0.282051	0.365385	0.358974	0.416667
1	19:42:00	21:44:00	07:43:00	08:44:00	19	21	7	8	2	4	14	15		0	0	0	0	0	0	0	0	0	0	0	0	0		0	0.134615	0.294872	0.282051	0.282051	0.365385	0.358974	0.416667	0.461538	0.474359	0.378205	0.173077	0.0833333		0	0	0	0.282051	0.282051	0.365385	0.358974	0.416667
1	18:57:00	21:58:00	05:57:00	08:58:00	18	21	5	8	1	4	12	15		0	0	0	0	0	0	0	0	0	0	0	0	0		0	0.134615	0.294872	0.282051	0.282051	0.365385	0.358974	0.416667	0.461538	0.474359	0.378205	0.173077	0.0833333		0	0	0	0.282051	0.282051	0.365385	0.358974	0.416667
1	19:07:00	22:08:00	05:07:00	06:08:00	19	22	5	6	2	5	12	13		0	0	0	0	0	0	0	0	0	0	0	0	0		0	0.134615	0.294872	0.282051	0.282051	0.365385	0.358974	0.416667	0.461538	0.474359	0.378205	0.173077	0		0	0	0	0	0.282051	0.365385	0.358974	0.416667
1	20:11:00	23:12:00	05:11:00	06:12:00	20	23	5	6	3	6	12	13		0	0.134615	0	0	0	0	0	0	0	0	0	0	0		0	0	0.294872	0.282051	0.282051	0.365385	0.358974	0.416667	0.461538	0.474359	0.378205	0.173077	0		0	0	0	0	0	0.365385	0.358974	0.416667
1	19:36:00	22:38:00	06:37:00	06:38:00	19	22	6	6	2	5	13	13		0	0	0	0	0	0	0	0	0	0	0	0	0		0	0.134615	0.294872	0.282051	0.282051	0.365385	0.358974	0.416667	0.461538	0.474359	0.378205	0.173077	0		0	0	0	0	0.282051	0.365385	0.358974	0.416667
1	20:39:00	23:40:00	05:39:00	07:41:00	20	23	5	7	3	6	12	14		0	0.134615	0	0	0	0	0	0	0	0	0	0	0		0	0	0.294872	0.282051	0.282051	0.365385	0.358974	0.416667	0.461538	0.474359	0.378205	0.173077	0.0833333		0	0	0	0	0	0.365385	0.358974	0.416667
1	20:19:00	23:20:00	06:19:00	07:20:00	20	23	6	7	3	6	13	14		0	0.134615	0	0	0	0	0	0	0	0	0	0	0		0	0	0.294872	0.282051	0.282051	0.365385	0.358974	0.416667	0.461538	0.474359	0.378205	0.173077	0.0833333		0	0	0	0	0	0.365385	0.358974	0.416667
1	19:13:00	21:14:00	06:13:00	08:14:00	19	21	6	8	2	4	13	15		0	0	0	0	0	0	0	0	0	0	0	0	0		0	0.134615	0.294872	0.282051	0.282051	0.365385	0.358974	0.416667	0.461538	0.474359	0.378205	0.173077	0.0833333		0	0	0	0.282051	0.282051	0.365385	0.358974	0.416667
1	19:44:00	22:45:00	06:44:00	07:45:00	19	22	6	7	2	5	13	14		0	0	0	0	0	0	0	0	0	0	0	0	0		0	0.134615	0.294872	0.282051	0.282051	0.365385	0.358974	0.416667	0.461538	0.474359	0.378205	0.173077	0.0833333		0	0	0	0	0.282051	0.365385	0.358974	0.416667
1	20:43:00	21:44:00	05:43:00	07:44:00	20	21	5	7	3	4	12	14		0	0.134615	0	0	0	0	0	0	0	0	0	0	0		0	0	0.294872	0.282051	0.282051	0.365385	0.358974	0.416667	0.461538	0.474359	0.378205	0.173077	0.0833333		0	0	0	0.282051	0.282051	0.365385	0.358974	0.416667
1	19:38:00	20:39:00	07:39:00	08:40:00	19	20	7	8	2	3	14	15		0	0	0	0	0	0	0	0	0	0	0	0	0		0	0.134615	0.294872	0.282051	0.282051	0.365385	0.358974	0.416667	0.461538	0.474359	0.378205	0.173077	0.0833333		0	0	0.294872	0.282051	0.282051	0.365385	0.358974	0.416667
1	19:15:00	20:17:00	06:16:00	08:17:00	19	20	6	8	2	3	13	15		0	0	0	0	0	0	0	0	0	0	0	0	0		0	0.134615	0.294872	0.282051	0.282051	0.365385	0.358974	0.416667	0.461538	0.474359	0.378205	0.173077	0.0833333		0	0	0.294872	0.282051	0.282051	0.365385	0.358974	0.416667
1	19:11:00	22:12:00	05:11:00	06:12:00	19	22	5	6	2	5	12	13		0	0	0	0	0	0	0	0	0	0	0	0	0		0	0.134615	0.294872	0.282051	0.282051	0.365385	0.358974	0.416667	0.461538	0.474359	0.378205	0.173077	0		0	0	0	0	0.282051	0.365385	0.358974	0.416667
1	22:00:00	23:01:00	06:00:00	08:01:00	22	23	6	8	5	6	13	15		0	0.134615	0.24359	0.301282	0	0	0	0	0	0	0	0	0		0	0	0	0	0.282051	0.365385	0.358974	0.416667	0.461538	0.474359	0.378205	0.173077	0.0833333		0	0	0	0	0	0.365385	0.358974	0.416667
1	19:35:00	21:31:00	07:02:00	07:36:00	19	21	7	7	2	4	14	14		0	0	0	0	0	0	0	0	0	0	0	0	0		0	0.134615	0.294872	0.282051	0.282051	0.365385	0.358974	0.416667	0.461538	0.474359	0.378205	0.173077	0.0833333		0	0	0	0.282051	0.282051	0.365385	0.358974	0.416667
1	19:49:00	22:50:00	05:49:00	06:50:00	19	22	5	6	2	5	12	13		0	0	0	0	0	0	0	0	0	0	0	0	0		0	0.134615	0.294872	0.282051	0.282051	0.365385	0.358974	0.416667	0.461538	0.474359	0.378205	0.173077	0		0	0	0	0	0.282051	0.365385	0.358974	0.416667
1	20:51:00	23:52:00	05:52:00	06:53:00	20	23	5	6	3	6	12	13		0	0.134615	0	0	0	0	0	0	0	0	0	0	0		0	0	0.294872	0.282051	0.282051	0.365385	0.358974	0.416667	0.461538	0.474359	0.378205	0.173077	0		0	0	0	0	0	0.365385	0.358974	0.416667
1	18:48:00	20:50:00	05:49:00	07:50:00	18	20	5	7	1	3	12	14		0	0	0	0	0	0	0	0	0	0	0	0	0		0	0.134615	0.294872	0.282051	0.282051	0.365385	0.358974	0.416667	0.461538	0.474359	0.378205	0.173077	0.0833333		0	0	0.294872	0.282051	0.282051	0.365385	0.358974	0.416667
1	19:56:00	20:57:00	06:56:00	08:57:00	19	20	6	8	2	3	13	15		0	0	0	0	0	0	0	0	0	0	0	0	0		0	0.134615	0.294872	0.282051	0.282051	0.365385	0.358974	0.416667	0.461538	0.474359	0.378205	0.173077	0.0833333		0	0	0.294872	0.282051	0.282051	0.365385	0.358974	0.416667
1	19:44:00	22:45:00	05:44:00	07:45:00	19	22	5	7	2	5	12	14		0	0	0	0	0	0	0	0	0	0	0	0	0		0	0.134615	0.294872	0.282051	0.282051	0.365385	0.358974	0.416667	0.461538	0.474359	0.378205	0.173077	0.0833333		0	0	0	0	0.282051	0.365385	0.358974	0.416667
1	19:42:00	20:43:00	06:42:00	07:43:00	19	20	6	7	2	3	13	14		0	0	0	0	0	0	0	0	0	0	0	0	0		0	0.134615	0.294872	0.282051	0.282051	0.365385	0.358974	0.416667	0.461538	0.474359	0.378205	0.173077	0.0833333		0	0	0.294872	0.282051	0.282051	0.365385	0.358974	0.416667
1	19:12:00	21:13:00	06:13:00	07:14:00	19	21	6	7	2	4	13	14		0	0	0	0	0	0	0	0	0	0	0	0	0		0	0.134615	0.294872	0.282051	0.282051	0.365385	0.358974	0.416667	0.461538	0.474359	0.378205	0.173077	0.0833333		0	0	0	0.282051	0.282051	0.365385	0.358974	0.416667
1	19:46:00	20:47:00	06:46:00	07:47:00	19	20	6	7	2	3	13	14		0	0	0	0	0	0	0	0	0	0	0	0	0		0	0.134615	0.294872	0.282051	0.282051	0.365385	0.358974	0.416667	0.461538	0.474359	0.378205	0.173077	0.0833333		0	0	0.294872	0.282051	0.282051	0.365385	0.358974	0.416667
1	19:53:00	22:54:00	06:53:00	06:54:00	19	22	6	6	2	5	13	13		0	0	0	0	0	0	0	0	0	0	0	0	0		0	0.134615	0.294872	0.282051	0.282051	0.365385	0.358974	0.416667	0.461538	0.474359	0.378205	0.173077	0		0	0	0	0	0.282051	0.365385	0.358974	0.416667
1	22:06:00	22:08:00	06:57:00	07:06:00	22	22	6	7	5	5	13	14		0	0.134615	0.24359	0.301282	0	0	0	0	0	0	0	0	0		0	0	0	0	0.282051	0.365385	0.358974	0.416667	0.461538	0.474359	0.378205	0.173077	0.0833333		0	0	0	0	0.282051	0.365385	0.358974	0.416667
1	22:58:00	23:00:00	09:05:00	09:06:00	22	23	9	9	5	6	16	16		0	0.134615	0.24359	0.301282	0	0	0	0	0	0	0	0	0		0	0	0	0	0.282051	0.365385	0.358974	0.416667	0.461538	0.474359	0.378205	0.173077	0.0833333		0	0	0	0	0	0.365385	0.358974	0.416667
1	22:47:00	23:49:00	07:48:00	08:52:00	22	23	7	8	5	6	14	15		0	0.134615	0.24359	0.301282	0	0	0	0	0	0	0	0	0		0	0	0	0	0.282051	0.365385	0.358974	0.416667	0.461538	0.474359	0.378205	0.173077	0.0833333		0	0	0	0	0	0.365385	0.358974	0.416667
1	22:43:00	22:49:00	08:02:00	08:19:00	22	22	8	8	5	5	15	15		0	0.134615	0.24359	0.301282	0	0	0	0	0	0	0	0	0		0	0	0	0	0.282051	0.365385	0.358974	0.416667	0.461538	0.474359	0.378205	0.173077	0.0833333		0	0	0	0	0.282051	0.365385	0.358974	0.416667
1	22:25:00	23:27:00	09:02:00	09:04:00	22	23	9	9	5	6	16	16		0	0.134615	0.24359	0.301282	0	0	0	0	0	0	0	0	0		0	0	0	0	0.282051	0.365385	0.358974	0.416667	0.461538	0.474359	0.378205	0.173077	0.0833333		0	0	0	0	0	0.365385	0.358974	0.416667
1	22:53:00	23:50:00	09:02:00	09:06:00	22	23	9	9	5	6	16	16		0	0.134615	0.24359	0.301282	0	0	0	0	0	0	0	0	0		0	0	0	0	0.282051	0.365385	0.358974	0.416667	0.461538	0.474359	0.378205	0.173077	0.0833333		0	0	0	0	0	0.365385	0.358974	0.416667
1	22:49:00	23:50:00	06:49:00	07:51:00	22	23	6	7	5	6	13	14		0	0.134615	0.24359	0.301282	0	0	0	0	0	0	0	0	0		0	0	0	0	0.282051	0.365385	0.358974	0.416667	0.461538	0.474359	0.378205	0.173077	0.0833333		0	0	0	0	0	0.365385	0.358974	0.416667
1	23:58:00	00:00:00	08:04:00	09:00:00	23	0	8	9	6	7	15	16		0	0.134615	0.24359	0.301282	0.371795	0	0	0	0	0	0	0	0		0	0	0	0	0	0.365385	0.358974	0.416667	0.461538	0.474359	0.378205	0.173077	0.0833333		0	0	0	0	0	0	0.358974	0.416667
1	22:33:00	23:34:00	06:33:00	07:34:00	22	23	6	7	5	6	13	14		0	0.134615	0.24359	0.301282	0	0	0	0	0	0	0	0	0		0	0	0	0	0.282051	0.365385	0.358974	0.416667	0.461538	0.474359	0.378205	0.173077	0.0833333		0	0	0	0	0	0.365385	0.358974	0.416667
1	22:17:00	22:21:00	06:17:00	07:21:00	22	22	6	7	5	5	13	14		0	0.134615	0.24359	0.301282	0	0	0	0	0	0	0	0	0		0	0	0	0	0.282051	0.365385	0.358974	0.416667	0.461538	0.474359	0.378205	0.173077	0.0833333		0	0	0	0	0.282051	0.365385	0.358974	0.416667
1	22:37:00	22:59:00	06:06:00	06:11:00	22	22	6	6	5	5	13	13		0	0.134615	0.24359	0.301282	0	0	0	0	0	0	0	0	0		0	0	0	0	0.282051	0.365385	0.358974	0.416667	0.461538	0.474359	0.378205	0.173077	0		0	0	0	0	0.282051	0.365385	0.358974	0.416667
1	22:26:00	23:25:00	06:23:00	07:28:00	22	23	6	7	5	6	13	14		0	0.134615	0.24359	0.301282	0	0	0	0	0	0	0	0	0		0	0	0	0	0.282051	0.365385	0.358974	0.416667	0.461538	0.474359	0.378205	0.173077	0.0833333		0	0	0	0	0	0.365385	0.358974	0.416667
1	22:09:00	22:56:00	08:10:00	08:50:00	22	22	8	8	5	5	15	15		0	0.134615	0.24359	0.301282	0	0	0	0	0	0	0	0	0		0	0	0	0	0.282051	0.365385	0.358974	0.416667	0.461538	0.474359	0.378205	0.173077	0.0833333		0	0	0	0	0.282051	0.365385	0.358974	0.416667
1	22:50:00	23:52:00	08:51:00	08:55:00	22	23	8	8	5	6	15	15		0	0.134615	0.24359	0.301282	0	0	0	0	0	0	0	0	0		0	0	0	0	0.282051	0.365385	0.358974	0.416667	0.461538	0.474359	0.378205	0.173077	0.0833333		0	0	0	0	0	0.365385	0.358974	0.416667
1	19:07:00	20:41:00	06:05:00	06:56:00	19	20	6	6	2	3	13	13		0	0	0	0	0	0	0	0	0	0	0	0	0		0	0.134615	0.294872	0.282051	0.282051	0.365385	0.358974	0.416667	0.461538	0.474359	0.378205	0.173077	0		0	0	0.294872	0.282051	0.282051	0.365385	0.358974	0.416667
1	22:54:00	23:55:00	07:54:00	08:55:00	22	23	7	8	5	6	14	15		0	0.134615	0.24359	0.301282	0	0	0	0	0	0	0	0	0		0	0	0	0	0.282051	0.365385	0.358974	0.416667	0.461538	0.474359	0.378205	0.173077	0.0833333		0	0	0	0	0	0.365385	0.358974	0.416667
1	20:23:00	20:24:00	06:23:00	06:24:00	20	20	6	6	3	3	13	13		0	0.134615	0	0	0	0	0	0	0	0	0	0	0		0	0	0.294872	0.282051	0.282051	0.365385	0.358974	0.416667	0.461538	0.474359	0.378205	0.173077	0		0	0	0.294872	0.282051	0.282051	0.365385	0.358974	0.416667
1	22:43:00	23:48:00	08:45:00	09:00:00	22	23	8	9	5	6	15	16		0	0.134615	0.24359	0.301282	0	0	0	0	0	0	0	0	0		0	0	0	0	0.282051	0.365385	0.358974	0.416667	0.461538	0.474359	0.378205	0.173077	0.0833333		0	0	0	0	0	0.365385	0.358974	0.416667
1	21:54:00	22:14:00	07:09:00	07:14:00	21	22	7	7	4	5	14	14		0	0.134615	0.24359	0	0	0	0	0	0	0	0	0	0		0	0	0	0.282051	0.282051	0.365385	0.358974	0.416667	0.461538	0.474359	0.378205	0.173077	0.0833333		0	0	0	0	0.282051	0.365385	0.358974	0.416667
1	21:02:00	21:46:00	06:02:00	07:26:00	21	21	6	7	4	4	13	14		0	0.134615	0.24359	0	0	0	0	0	0	0	0	0	0		0	0	0	0.282051	0.282051	0.365385	0.358974	0.416667	0.461538	0.474359	0.378205	0.173077	0.0833333		0	0	0	0.282051	0.282051	0.365385	0.358974	0.416667
1	21:55:00	21:56:00	06:55:00	06:57:00	21	21	6	6	4	4	13	13		0	0.134615	0.24359	0	0	0	0	0	0	0	0	0	0		0	0	0	0.282051	0.282051	0.365385	0.358974	0.416667	0.461538	0.474359	0.378205	0.173077	0		0	0	0	0.282051	0.282051	0.365385	0.358974	0.416667
1	21:30:00	22:32:00	06:30:00	07:33:00	21	22	6	7	4	5	13	14		0	0.134615	0.24359	0	0	0	0	0	0	0	0	0	0		0	0	0	0.282051	0.282051	0.365385	0.358974	0.416667	0.461538	0.474359	0.378205	0.173077	0.0833333		0	0	0	0	0.282051	0.365385	0.358974	0.416667
1	21:15:00	21:18:00	06:56:00	07:12:00	21	21	6	7	4	4	13	14		0	0.134615	0.24359	0	0	0	0	0	0	0	0	0	0		0	0	0	0.282051	0.282051	0.365385	0.358974	0.416667	0.461538	0.474359	0.378205	0.173077	0.0833333		0	0	0	0.282051	0.282051	0.365385	0.358974	0.416667
1	22:43:00	23:59:00	06:05:00	06:06:00	22	23	6	6	5	6	13	13		0	0.134615	0.24359	0.301282	0	0	0	0	0	0	0	0	0		0	0	0	0	0.282051	0.365385	0.358974	0.416667	0.461538	0.474359	0.378205	0.173077	0		0	0	0	0	0	0.365385	0.358974	0.416667
1	21:05:00	21:20:00	07:45:00	08:59:00	21	21	7	8	4	4	14	15		0	0.134615	0.24359	0	0	0	0	0	0	0	0	0	0		0	0	0	0.282051	0.282051	0.365385	0.358974	0.416667	0.461538	0.474359	0.378205	0.173077	0.0833333		0	0	0	0.282051	0.282051	0.365385	0.358974	0.416667
1	21:58:00	22:59:00	07:58:00	08:59:00	21	22	7	8	4	5	14	15		0	0.134615	0.24359	0	0	0	0	0	0	0	0	0	0		0	0	0	0.282051	0.282051	0.365385	0.358974	0.416667	0.461538	0.474359	0.378205	0.173077	0.0833333		0	0	0	0	0.282051	0.365385	0.358974	0.416667
1	22:05:00	22:37:00	07:05:00	07:48:00	22	22	7	7	5	5	14	14		0	0.134615	0.24359	0.301282	0	0	0	0	0	0	0	0	0		0	0	0	0	0.282051	0.365385	0.358974	0.416667	0.461538	0.474359	0.378205	0.173077	0.0833333		0	0	0	0	0.282051	0.365385	0.358974	0.416667
1	21:28:00	22:29:00	06:30:00	07:34:00	21	22	6	7	4	5	13	14		0	0.134615	0.24359	0	0	0	0	0	0	0	0	0	0		0	0	0	0.282051	0.282051	0.365385	0.358974	0.416667	0.461538	0.474359	0.378205	0.173077	0.0833333		0	0	0	0	0.282051	0.365385	0.358974	0.416667
1	22:55:00	22:56:00	08:50:00	08:57:00	22	22	8	8	5	5	15	15		0	0.134615	0.24359	0.301282	0	0	0	0	0	0	0	0	0		0	0	0	0	0.282051	0.365385	0.358974	0.416667	0.461538	0.474359	0.378205	0.173077	0.0833333		0	0	0	0	0.282051	0.365385	0.358974	0.416667
1	22:00:00	23:06:00	06:03:00	07:55:00	22	23	6	7	5	6	13	14		0	0.134615	0.24359	0.301282	0	0	0	0	0	0	0	0	0		0	0	0	0	0.282051	0.365385	0.358974	0.416667	0.461538	0.474359	0.378205	0.173077	0.0833333		0	0	0	0	0	0.365385	0.358974	0.416667
1	21:00:00	22:06:00	06:00:00	07:03:00	21	22	6	7	4	5	13	14		0	0.134615	0.24359	0	0	0	0	0	0	0	0	0	0		0	0	0	0.282051	0.282051	0.365385	0.358974	0.416667	0.461538	0.474359	0.378205	0.173077	0.0833333		0	0	0	0	0.282051	0.365385	0.358974	0.416667
1	22:07:00	22:41:00	07:03:00	07:19:00	22	22	7	7	5	5	14	14		0	0.134615	0.24359	0.301282	0	0	0	0	0	0	0	0	0		0	0	0	0	0.282051	0.365385	0.358974	0.416667	0.461538	0.474359	0.378205	0.173077	0.0833333		0	0	0	0	0.282051	0.365385	0.358974	0.416667
1	21:18:00	22:20:00	06:15:00	07:04:00	21	22	6	7	4	5	13	14		0	0.134615	0.24359	0	0	0	0	0	0	0	0	0	0		0	0	0	0.282051	0.282051	0.365385	0.358974	0.416667	0.461538	0.474359	0.378205	0.173077	0.0833333		0	0	0	0	0.282051	0.365385	0.358974	0.416667
1	22:00:00	22:05:00	07:05:00	08:06:00	22	22	7	8	5	5	14	15		0	0.134615	0.24359	0.301282	0	0	0	0	0	0	0	0	0		0	0	0	0	0.282051	0.365385	0.358974	0.416667	0.461538	0.474359	0.378205	0.173077	0.0833333		0	0	0	0	0.282051	0.365385	0.358974	0.416667
1	21:08:00	21:11:00	08:11:00	08:09:00	21	21	8	8	4	4	15	15		0	0.134615	0.24359	0	0	0	0	0	0	0	0	0	0		0	0	0	0.282051	0.282051	0.365385	0.358974	0.416667	0.461538	0.474359	0.378205	0.173077	0.0833333		0	0	0	0.282051	0.282051	0.365385	0.358974	0.416667
1	21:05:00	22:55:00	06:02:00	07:10:00	21	22	6	7	4	5	13	14		0	0.134615	0.24359	0	0	0	0	0	0	0	0	0	0		0	0	0	0.282051	0.282051	0.365385	0.358974	0.416667	0.461538	0.474359	0.378205	0.173077	0.0833333		0	0	0	0	0.282051	0.365385	0.358974	0.416667
1	21:57:00	23:00:00	08:58:00	10:00:00	21	23	8	10	4	6	15	17		0	0.134615	0.24359	0	0	0	0	0	0	0	0	0	0		0	0	0	0.282051	0.282051	0.365385	0.358974	0.416667	0.461538	0.474359	0.378205	0.173077	0.0833333		0	0	0	0	0	0.365385	0.358974	0.416667
1	20:01:00	20:02:00	07:01:00	07:02:00	20	20	7	7	3	3	14	14		0	0.134615	0	0	0	0	0	0	0	0	0	0	0		0	0	0.294872	0.282051	0.282051	0.365385	0.358974	0.416667	0.461538	0.474359	0.378205	0.173077	0.0833333		0	0	0.294872	0.282051	0.282051	0.365385	0.358974	0.416667
1	22:58:00	23:59:00	08:12:00	08:57:00	22	23	8	8	5	6	15	15		0	0.134615	0.24359	0.301282	0	0	0	0	0	0	0	0	0		0	0	0	0	0.282051	0.365385	0.358974	0.416667	0.461538	0.474359	0.378205	0.173077	0.0833333		0	0	0	0	0	0.365385	0.358974	0.416667
1	19:25:00	20:26:00	06:25:00	06:26:00	19	20	6	6	2	3	13	13		0	0	0	0	0	0	0	0	0	0	0	0	0		0	0.134615	0.294872	0.282051	0.282051	0.365385	0.358974	0.416667	0.461538	0.474359	0.378205	0.173077	0		0	0	0.294872	0.282051	0.282051	0.365385	0.358974	0.416667
1	19:02:00	22:03:00	05:02:00	07:03:00	19	22	5	7	2	5	12	14		0	0	0	0	0	0	0	0	0	0	0	0	0		0	0.134615	0.294872	0.282051	0.282051	0.365385	0.358974	0.416667	0.461538	0.474359	0.378205	0.173077	0.0833333		0	0	0	0	0.282051	0.365385	0.358974	0.416667
1	19:40:00	22:42:00	05:41:00	05:42:00	19	22	5	5	2	5	12	12		0	0	0	0	0	0	0	0	0	0	0	0	0.179487		0	0.134615	0.294872	0.282051	0.282051	0.365385	0.358974	0.416667	0.461538	0.474359	0.378205	0	0		0	0	0	0	0.282051	0.365385	0.358974	0.416667
1	19:49:00	22:50:00	06:49:00	07:50:00	19	22	6	7	2	5	13	14		0	0	0	0	0	0	0	0	0	0	0	0	0		0	0.134615	0.294872	0.282051	0.282051	0.365385	0.358974	0.416667	0.461538	0.474359	0.378205	0.173077	0.0833333		0	0	0	0	0.282051	0.365385	0.358974	0.416667
1	20:16:00	22:17:00	04:16:00	06:18:00	20	22	4	6	3	5	11	13		0	0.134615	0	0	0	0	0	0	0	0	0	0	0		0	0	0.294872	0.282051	0.282051	0.365385	0.358974	0.416667	0.461538	0.474359	0.378205	0.173077	0		0	0	0	0	0.282051	0.365385	0.358974	0.416667
1	21:36:00	22:38:00	06:37:00	07:38:00	21	22	6	7	4	5	13	14		0	0.134615	0.24359	0	0	0	0	0	0	0	0	0	0		0	0	0	0.282051	0.282051	0.365385	0.358974	0.416667	0.461538	0.474359	0.378205	0.173077	0.0833333		0	0	0	0	0.282051	0.365385	0.358974	0.416667
1	19:04:00	21:05:00	06:04:00	07:05:00	19	21	6	7	2	4	13	14		0	0	0	0	0	0	0	0	0	0	0	0	0		0	0.134615	0.294872	0.282051	0.282051	0.365385	0.358974	0.416667	0.461538	0.474359	0.378205	0.173077	0.0833333		0	0	0	0.282051	0.282051	0.365385	0.358974	0.416667
1	19:08:00	21:09:00	06:08:00	07:09:00	19	21	6	7	2	4	13	14		0	0	0	0	0	0	0	0	0	0	0	0	0		0	0.134615	0.294872	0.282051	0.282051	0.365385	0.358974	0.416667	0.461538	0.474359	0.378205	0.173077	0.0833333		0	0	0	0.282051	0.282051	0.365385	0.358974	0.416667
1	19:09:00	22:11:00	05:10:00	06:11:00	19	22	5	6	2	5	12	13		0	0	0	0	0	0	0	0	0	0	0	0	0		0	0.134615	0.294872	0.282051	0.282051	0.365385	0.358974	0.416667	0.461538	0.474359	0.378205	0.173077	0		0	0	0	0	0.282051	0.365385	0.358974	0.416667
1	19:05:00	23:06:00	05:05:00	06:07:00	19	23	5	6	2	6	12	13		0	0	0	0	0	0	0	0	0	0	0	0	0		0	0.134615	0.294872	0.282051	0.282051	0.365385	0.358974	0.416667	0.461538	0.474359	0.378205	0.173077	0		0	0	0	0	0	0.365385	0.358974	0.416667
1	19:53:00	20:54:00	07:53:00	08:54:00	19	20	7	8	2	3	14	15		0	0	0	0	0	0	0	0	0	0	0	0	0		0	0.134615	0.294872	0.282051	0.282051	0.365385	0.358974	0.416667	0.461538	0.474359	0.378205	0.173077	0.0833333		0	0	0.294872	0.282051	0.282051	0.365385	0.358974	0.416667
1	19:35:00	21:37:00	05:36:00	07:37:00	19	21	5	7	2	4	12	14		0	0	0	0	0	0	0	0	0	0	0	0	0		0	0.134615	0.294872	0.282051	0.282051	0.365385	0.358974	0.416667	0.461538	0.474359	0.378205	0.173077	0.0833333		0	0	0	0.282051	0.282051	0.365385	0.358974	0.416667
1	19:28:00	23:29:00	07:28:00	07:30:00	19	23	7	7	2	6	14	14		0	0	0	0	0	0	0	0	0	0	0	0	0		0	0.134615	0.294872	0.282051	0.282051	0.365385	0.358974	0.416667	0.461538	0.474359	0.378205	0.173077	0.0833333		0	0	0	0	0	0.365385	0.358974	0.416667
1	19:38:00	22:39:00	05:38:00	06:39:00	19	22	5	6	2	5	12	13		0	0	0	0	0	0	0	0	0	0	0	0	0		0	0.134615	0.294872	0.282051	0.282051	0.365385	0.358974	0.416667	0.461538	0.474359	0.378205	0.173077	0		0	0	0	0	0.282051	0.365385	0.358974	0.416667
1	19:53:00	21:54:00	06:53:00	07:54:00	19	21	6	7	2	4	13	14		0	0	0	0	0	0	0	0	0	0	0	0	0		0	0.134615	0.294872	0.282051	0.282051	0.365385	0.358974	0.416667	0.461538	0.474359	0.378205	0.173077	0.0833333		0	0	0	0.282051	0.282051	0.365385	0.358974	0.416667
1	19:08:00	20:09:00	06:08:00	08:09:00	19	20	6	8	2	3	13	15		0	0	0	0	0	0	0	0	0	0	0	0	0		0	0.134615	0.294872	0.282051	0.282051	0.365385	0.358974	0.416667	0.461538	0.474359	0.378205	0.173077	0.0833333		0	0	0.294872	0.282051	0.282051	0.365385	0.358974	0.416667
1	19:54:00	23:55:00	07:54:00	08:55:00	19	23	7	8	2	6	14	15		0	0	0	0	0	0	0	0	0	0	0	0	0		0	0.134615	0.294872	0.282051	0.282051	0.365385	0.358974	0.416667	0.461538	0.474359	0.378205	0.173077	0.0833333		0	0	0	0	0	0.365385	0.358974	0.416667
1	19:23:00	21:24:00	05:24:00	06:25:00	19	21	5	6	2	4	12	13		0	0	0	0	0	0	0	0	0	0	0	0	0		0	0.134615	0.294872	0.282051	0.282051	0.365385	0.358974	0.416667	0.461538	0.474359	0.378205	0.173077	0		0	0	0	0.282051	0.282051	0.365385	0.358974	0.416667
1	19:11:00	21:12:00	05:12:00	06:13:00	19	21	5	6	2	4	12	13		0	0	0	0	0	0	0	0	0	0	0	0	0		0	0.134615	0.294872	0.282051	0.282051	0.365385	0.358974	0.416667	0.461538	0.474359	0.378205	0.173077	0		0	0	0	0.282051	0.282051	0.365385	0.358974	0.416667
1	19:56:00	23:57:00	05:56:00	06:57:00	19	23	5	6	2	6	12	13		0	0	0	0	0	0	0	0	0	0	0	0	0		0	0.134615	0.294872	0.282051	0.282051	0.365385	0.358974	0.416667	0.461538	0.474359	0.378205	0.173077	0		0	0	0	0	0	0.365385	0.358974	0.416667
1	19:25:00	22:26:00	06:25:00	08:27:00	19	22	6	8	2	5	13	15		0	0	0	0	0	0	0	0	0	0	0	0	0		0	0.134615	0.294872	0.282051	0.282051	0.365385	0.358974	0.416667	0.461538	0.474359	0.378205	0.173077	0.0833333		0	0	0	0	0.282051	0.365385	0.358974	0.416667
1	19:34:00	20:35:00	06:34:00	08:35:00	19	20	6	8	2	3	13	15		0	0	0	0	0	0	0	0	0	0	0	0	0		0	0.134615	0.294872	0.282051	0.282051	0.365385	0.358974	0.416667	0.461538	0.474359	0.378205	0.173077	0.0833333		0	0	0.294872	0.282051	0.282051	0.365385	0.358974	0.416667
1	19:57:00	21:58:00	06:58:00	07:59:00	19	21	6	7	2	4	13	14		0	0	0	0	0	0	0	0	0	0	0	0	0		0	0.134615	0.294872	0.282051	0.282051	0.365385	0.358974	0.416667	0.461538	0.474359	0.378205	0.173077	0.0833333		0	0	0	0.282051	0.282051	0.365385	0.358974	0.416667
1	19:04:00	20:05:00	06:04:00	07:05:00	19	20	6	7	2	3	13	14		0	0	0	0	0	0	0	0	0	0	0	0	0		0	0.134615	0.294872	0.282051	0.282051	0.365385	0.358974	0.416667	0.461538	0.474359	0.378205	0.173077	0.0833333		0	0	0.294872	0.282051	0.282051	0.365385	0.358974	0.416667
1	19:56:00	22:57:00	06:56:00	07:57:00	19	22	6	7	2	5	13	14		0	0	0	0	0	0	0	0	0	0	0	0	0		0	0.134615	0.294872	0.282051	0.282051	0.365385	0.358974	0.416667	0.461538	0.474359	0.378205	0.173077	0.0833333		0	0	0	0	0.282051	0.365385	0.358974	0.416667
1	19:35:00	20:36:00	06:36:00	07:37:00	19	20	6	7	2	3	13	14		0	0	0	0	0	0	0	0	0	0	0	0	0		0	0.134615	0.294872	0.282051	0.282051	0.365385	0.358974	0.416667	0.461538	0.474359	0.378205	0.173077	0.0833333		0	0	0.294872	0.282051	0.282051	0.365385	0.358974	0.416667
1	18:57:00	21:58:00	06:58:00	08:59:00	18	21	6	8	1	4	13	15		0	0	0	0	0	0	0	0	0	0	0	0	0		0	0.134615	0.294872	0.282051	0.282051	0.365385	0.358974	0.416667	0.461538	0.474359	0.378205	0.173077	0.0833333		0	0	0	0.282051	0.282051	0.365385	0.358974	0.416667
1	22:00:00	23:01:00	06:00:00	06:01:00	22	23	6	6	5	6	13	13		0	0.134615	0.24359	0.301282	0	0	0	0	0	0	0	0	0		0	0	0	0	0.282051	0.365385	0.358974	0.416667	0.461538	0.474359	0.378205	0.173077	0		0	0	0	0	0	0.365385	0.358974	0.416667
1	21:00:00	21:01:00	06:00:00	06:01:00	21	21	6	6	4	4	13	13		0	0.134615	0.24359	0	0	0	0	0	0	0	0	0	0		0	0	0	0.282051	0.282051	0.365385	0.358974	0.416667	0.461538	0.474359	0.378205	0.173077	0		0	0	0	0.282051	0.282051	0.365385	0.358974	0.416667
1	22:00:00	23:01:00	06:00:00	06:01:00	22	23	6	6	5	6	13	13		0	0.134615	0.24359	0.301282	0	0	0	0	0	0	0	0	0		0	0	0	0	0.282051	0.365385	0.358974	0.416667	0.461538	0.474359	0.378205	0.173077	0		0	0	0	0	0	0.365385	0.358974	0.416667
0					0	0	0	0	7	7	7	7		0	0.134615	0.24359	0.301282	0.371795	0.461538	0	0.647436	0.512821	0.653846	0.352564	0.423077	0.179487		0	0	0	0	0	0	0	0	0	0	0	0	0		0	0	0	0	0	0	0	0
1	20:00:00	21:01:00	07:00:00	07:01:00	20	21	7	7	3	4	14	14		0	0.134615	0	0	0	0	0	0	0	0	0	0	0		0	0	0.294872	0.282051	0.282051	0.365385	0.358974	0.416667	0.461538	0.474359	0.378205	0.173077	0.0833333		0	0	0	0.282051	0.282051	0.365385	0.358974	0.416667
1	23:00:00	00:01:00	06:00:00	06:01:00	23	0	6	6	6	7	13	13		0	0.134615	0.24359	0.301282	0.371795	0	0	0	0	0	0	0	0		0	0	0	0	0	0.365385	0.358974	0.416667	0.461538	0.474359	0.378205	0.173077	0		0	0	0	0	0	0	0.358974	0.416667
1	22:00:00	22:01:00	04:00:00	04:01:00	22	22	4	4	5	5	11	11		0	0.134615	0.24359	0.301282	0	0	0	0	0	0	0	0.423077	0.179487		0	0	0	0	0.282051	0.365385	0.358974	0.416667	0.461538	0.474359	0	0	0		0	0	0	0	0.282051	0.365385	0.358974	0.416667
1	18:00:00	20:01:00	06:00:00	06:01:00	18	20	6	6	1	3	13	13		0	0	0	0	0	0	0	0	0	0	0	0	0		0	0.134615	0.294872	0.282051	0.282051	0.365385	0.358974	0.416667	0.461538	0.474359	0.378205	0.173077	0		0	0	0.294872	0.282051	0.282051	0.365385	0.358974	0.416667
1	19:30:00	20:01:00	06:00:00	06:01:00	19	20	6	6	2	3	13	13		0	0	0	0	0	0	0	0	0	0	0	0	0		0	0.134615	0.294872	0.282051	0.282051	0.365385	0.358974	0.416667	0.461538	0.474359	0.378205	0.173077	0		0	0	0.294872	0.282051	0.282051	0.365385	0.358974	0.416667
1	20:00:00	20:01:00	05:00:00	07:01:00	20	20	5	7	3	3	12	14		0	0.134615	0	0	0	0	0	0	0	0	0	0	0		0	0	0.294872	0.282051	0.282051	0.365385	0.358974	0.416667	0.461538	0.474359	0.378205	0.173077	0.0833333		0	0	0.294872	0.282051	0.282051	0.365385	0.358974	0.416667
1	19:30:00	20:01:00	06:00:00	06:01:00	19	20	6	6	2	3	13	13		0	0	0	0	0	0	0	0	0	0	0	0	0		0	0.134615	0.294872	0.282051	0.282051	0.365385	0.358974	0.416667	0.461538	0.474359	0.378205	0.173077	0		0	0	0.294872	0.282051	0.282051	0.365385	0.358974	0.416667
1	20:00:00	20:01:00	10:00:00	10:01:00	20	20	10	10	3	3	17	17		0	0.134615	0	0	0	0	0	0	0	0	0	0	0		0	0	0.294872	0.282051	0.282051	0.365385	0.358974	0.416667	0.461538	0.474359	0.378205	0.173077	0.0833333		0	0	0.294872	0.282051	0.282051	0.365385	0.358974	0.416667
1	18:00:00	19:01:00	07:00:00	08:01:00	18	19	7	8	1	2	14	15		0	0	0	0	0	0	0	0	0	0	0	0	0		0	0.134615	0.294872	0.282051	0.282051	0.365385	0.358974	0.416667	0.461538	0.474359	0.378205	0.173077	0.0833333		0	0.134615	0.294872	0.282051	0.282051	0.365385	0.358974	0.416667
0					0	0	0	0	7	7	7	7		0	0.134615	0.24359	0.301282	0.371795	0.461538	0	0.647436	0.512821	0.653846	0.352564	0.423077	0.179487		0	0	0	0	0	0	0	0	0	0	0	0	0		0	0	0	0	0	0	0	0
1	18:00:00	20:01:00	06:00:00	06:01:00	18	20	6	6	1	3	13	13		0	0	0	0	0	0	0	0	0	0	0	0	0		0	0.134615	0.294872	0.282051	0.282051	0.365385	0.358974	0.416667	0.461538	0.474359	0.378205	0.173077	0		0	0	0.294872	0.282051	0.282051	0.365385	0.358974	0.416667
1	20:00:00	20:01:00	07:00:00	07:01:00	20	20	7	7	3	3	14	14		0	0.134615	0	0	0	0	0	0	0	0	0	0	0		0	0	0.294872	0.282051	0.282051	0.365385	0.358974	0.416667	0.461538	0.474359	0.378205	0.173077	0.0833333		0	0	0.294872	0.282051	0.282051	0.365385	0.358974	0.416667
0					0	0	0	0	7	7	7	7		0	0.134615	0.24359	0.301282	0.371795	0.461538	0	0.647436	0.512821	0.653846	0.352564	0.423077	0.179487		0	0	0	0	0	0	0	0	0	0	0	0	0		0	0	0	0	0	0	0	0
0					0	0	0	0	7	7	7	7		0	0.134615	0.24359	0.301282	0.371795	0.461538	0	0.647436	0.512821	0.653846	0.352564	0.423077	0.179487		0	0	0	0	0	0	0	0	0	0	0	0	0		0	0	0	0	0	0	0	0
0					0	0	0	0	7	7	7	7		0	0.134615	0.24359	0.301282	0.371795	0.461538	0	0.647436	0.512821	0.653846	0.352564	0.423077	0.179487		0	0	0	0	0	0	0	0	0	0	0	0	0		0	0	0	0	0	0	0	0
0					0	0	0	0	7	7	7	7		0	0.134615	0.24359	0.301282	0.371795	0.461538	0	0.647436	0.512821	0.653846	0.352564	0.423077	0.179487		0	0	0	0	0	0	0	0	0	0	0	0	0		0	0	0	0	0	0	0	0
1	20:12:00	21:14:00	06:12:00	07:15:00	20	21	6	7	3	4	13	14		0	0.134615	0	0	0	0	0	0	0	0	0	0	0		0	0	0.294872	0.282051	0.282051	0.365385	0.358974	0.416667	0.461538	0.474359	0.378205	0.173077	0.0833333		0	0	0	0.282051	0.282051	0.365385	0.358974	0.416667
1	21:16:00	22:16:00	06:13:00	08:23:00	21	22	6	8	4	5	13	15		0	0.134615	0.24359	0	0	0	0	0	0	0	0	0	0		0	0	0	0.282051	0.282051	0.365385	0.358974	0.416667	0.461538	0.474359	0.378205	0.173077	0.0833333		0	0	0	0	0.282051	0.365385	0.358974	0.416667
1	19:49:00	21:52:00	06:49:00	07:52:00	19	21	6	7	2	4	13	14		0	0	0	0	0	0	0	0	0	0	0	0	0		0	0.134615	0.294872	0.282051	0.282051	0.365385	0.358974	0.416667	0.461538	0.474359	0.378205	0.173077	0.0833333		0	0	0	0.282051	0.282051	0.365385	0.358974	0.416667
1	19:51:00	20:53:00	06:49:00	08:53:00	19	20	6	8	2	3	13	15		0	0	0	0	0	0	0	0	0	0	0	0	0		0	0.134615	0.294872	0.282051	0.282051	0.365385	0.358974	0.416667	0.461538	0.474359	0.378205	0.173077	0.0833333		0	0	0.294872	0.282051	0.282051	0.365385	0.358974	0.416667
1	21:04:00	22:12:00	06:02:00	08:06:00	21	22	6	8	4	5	13	15		0	0.134615	0.24359	0	0	0	0	0	0	0	0	0	0		0	0	0	0.282051	0.282051	0.365385	0.358974	0.416667	0.461538	0.474359	0.378205	0.173077	0.0833333		0	0	0	0	0.282051	0.365385	0.358974	0.416667
1	19:18:00	21:20:00	06:17:00	07:20:00	19	21	6	7	2	4	13	14		0	0	0	0	0	0	0	0	0	0	0	0	0		0	0.134615	0.294872	0.282051	0.282051	0.365385	0.358974	0.416667	0.461538	0.474359	0.378205	0.173077	0.0833333		0	0	0	0.282051	0.282051	0.365385	0.358974	0.416667
1	22:32:00	23:30:00	07:34:00	08:33:00	22	23	7	8	5	6	14	15		0	0.134615	0.24359	0.301282	0	0	0	0	0	0	0	0	0		0	0	0	0	0.282051	0.365385	0.358974	0.416667	0.461538	0.474359	0.378205	0.173077	0.0833333		0	0	0	0	0	0.365385	0.358974	0.416667
1	20:44:00	22:51:00	06:42:00	07:00:00	20	22	6	7	3	5	13	14		0	0.134615	0	0	0	0	0	0	0	0	0	0	0		0	0	0.294872	0.282051	0.282051	0.365385	0.358974	0.416667	0.461538	0.474359	0.378205	0.173077	0.0833333		0	0	0	0	0.282051	0.365385	0.358974	0.416667
1	20:24:00	23:30:00	07:24:00	08:24:00	20	23	7	8	3	6	14	15		0	0.134615	0	0	0	0	0	0	0	0	0	0	0		0	0	0.294872	0.282051	0.282051	0.365385	0.358974	0.416667	0.461538	0.474359	0.378205	0.173077	0.0833333		0	0	0	0	0	0.365385	0.358974	0.416667
1	21:37:00	22:52:00	08:40:00	08:48:00	21	22	8	8	4	5	15	15		0	0.134615	0.24359	0	0	0	0	0	0	0	0	0	0		0	0	0	0.282051	0.282051	0.365385	0.358974	0.416667	0.461538	0.474359	0.378205	0.173077	0.0833333		0	0	0	0	0.282051	0.365385	0.358974	0.416667
1	21:50:00	22:56:00	06:51:00	07:36:00	21	22	6	7	4	5	13	14		0	0.134615	0.24359	0	0	0	0	0	0	0	0	0	0		0	0	0	0.282051	0.282051	0.365385	0.358974	0.416667	0.461538	0.474359	0.378205	0.173077	0.0833333		0	0	0	0	0.282051	0.365385	0.358974	0.416667
1	18:27:00	22:14:00	06:26:00	06:37:00	18	22	6	6	1	5	13	13		0	0	0	0	0	0	0	0	0	0	0	0	0		0	0.134615	0.294872	0.282051	0.282051	0.365385	0.358974	0.416667	0.461538	0.474359	0.378205	0.173077	0		0	0	0	0	0.282051	0.365385	0.358974	0.416667
1	21:43:00	21:58:00	06:44:00	07:57:00	21	21	6	7	4	4	13	14		0	0.134615	0.24359	0	0	0	0	0	0	0	0	0	0		0	0	0	0.282051	0.282051	0.365385	0.358974	0.416667	0.461538	0.474359	0.378205	0.173077	0.0833333		0	0	0	0.282051	0.282051	0.365385	0.358974	0.416667
1	19:58:00	21:58:00	06:55:00	07:00:00	19	21	6	7	2	4	13	14		0	0	0	0	0	0	0	0	0	0	0	0	0		0	0.134615	0.294872	0.282051	0.282051	0.365385	0.358974	0.416667	0.461538	0.474359	0.378205	0.173077	0.0833333		0	0	0	0.282051	0.282051	0.365385	0.358974	0.416667
1	21:09:00	22:17:00	06:02:00	07:08:00	21	22	6	7	4	5	13	14		0	0.134615	0.24359	0	0	0	0	0	0	0	0	0	0		0	0	0	0.282051	0.282051	0.365385	0.358974	0.416667	0.461538	0.474359	0.378205	0.173077	0.0833333		0	0	0	0	0.282051	0.365385	0.358974	0.416667
1	19:12:00	21:16:00	06:14:00	06:25:00	19	21	6	6	2	4	13	13		0	0	0	0	0	0	0	0	0	0	0	0	0		0	0.134615	0.294872	0.282051	0.282051	0.365385	0.358974	0.416667	0.461538	0.474359	0.378205	0.173077	0		0	0	0	0.282051	0.282051	0.365385	0.358974	0.416667
1	19:23:00	21:08:00	07:20:00	07:33:00	19	21	7	7	2	4	14	14		0	0	0	0	0	0	0	0	0	0	0	0	0		0	0.134615	0.294872	0.282051	0.282051	0.365385	0.358974	0.416667	0.461538	0.474359	0.378205	0.173077	0.0833333		0	0	0	0.282051	0.282051	0.365385	0.358974	0.416667
1	20:35:00	22:22:00	06:35:00	07:37:00	20	22	6	7	3	5	13	14		0	0.134615	0	0	0	0	0	0	0	0	0	0	0		0	0	0.294872	0.282051	0.282051	0.365385	0.358974	0.416667	0.461538	0.474359	0.378205	0.173077	0.0833333		0	0	0	0	0.282051	0.365385	0.358974	0.416667
1	19:24:00	22:31:00	07:25:00	07:31:00	19	22	7	7	2	5	14	14		0	0	0	0	0	0	0	0	0	0	0	0	0		0	0.134615	0.294872	0.282051	0.282051	0.365385	0.358974	0.416667	0.461538	0.474359	0.378205	0.173077	0.0833333		0	0	0	0	0.282051	0.365385	0.358974	0.416667
1	20:39:00	22:39:00	06:39:00	07:41:00	20	22	6	7	3	5	13	14		0	0.134615	0	0	0	0	0	0	0	0	0	0	0		0	0	0.294872	0.282051	0.282051	0.365385	0.358974	0.416667	0.461538	0.474359	0.378205	0.173077	0.0833333		0	0	0	0	0.282051	0.365385	0.358974	0.416667
1	21:25:00	22:31:00	07:30:00	07:36:00	21	22	7	7	4	5	14	14		0	0.134615	0.24359	0	0	0	0	0	0	0	0	0	0		0	0	0	0.282051	0.282051	0.365385	0.358974	0.416667	0.461538	0.474359	0.378205	0.173077	0.0833333		0	0	0	0	0.282051	0.365385	0.358974	0.416667
1	20:42:00	21:37:00	06:35:00	06:43:00	20	21	6	6	3	4	13	13		0	0.134615	0	0	0	0	0	0	0	0	0	0	0		0	0	0.294872	0.282051	0.282051	0.365385	0.358974	0.416667	0.461538	0.474359	0.378205	0.173077	0		0	0	0	0.282051	0.282051	0.365385	0.358974	0.416667
1	20:46:00	21:56:00	06:46:00	07:53:00	20	21	6	7	3	4	13	14		0	0.134615	0	0	0	0	0	0	0	0	0	0	0		0	0	0.294872	0.282051	0.282051	0.365385	0.358974	0.416667	0.461538	0.474359	0.378205	0.173077	0.0833333		0	0	0	0.282051	0.282051	0.365385	0.358974	0.416667
1	21:43:00	22:45:00	06:43:00	07:44:00	21	22	6	7	4	5	13	14		0	0.134615	0.24359	0	0	0	0	0	0	0	0	0	0		0	0	0	0.282051	0.282051	0.365385	0.358974	0.416667	0.461538	0.474359	0.378205	0.173077	0.0833333		0	0	0	0	0.282051	0.365385	0.358974	0.416667
1	20:49:00	22:00:00	06:03:00	07:50:00	20	22	6	7	3	5	13	14		0	0.134615	0	0	0	0	0	0	0	0	0	0	0		0	0	0.294872	0.282051	0.282051	0.365385	0.358974	0.416667	0.461538	0.474359	0.378205	0.173077	0.0833333		0	0	0	0	0.282051	0.365385	0.358974	0.416667
1	19:53:00	21:55:00	07:52:00	07:59:00	19	21	7	7	2	4	14	14		0	0	0	0	0	0	0	0	0	0	0	0	0		0	0.134615	0.294872	0.282051	0.282051	0.365385	0.358974	0.416667	0.461538	0.474359	0.378205	0.173077	0.0833333		0	0	0	0.282051	0.282051	0.365385	0.358974	0.416667
1	20:47:00	21:49:00	07:46:00	07:47:00	20	21	7	7	3	4	14	14		0	0.134615	0	0	0	0	0	0	0	0	0	0	0		0	0	0.294872	0.282051	0.282051	0.365385	0.358974	0.416667	0.461538	0.474359	0.378205	0.173077	0.0833333		0	0	0	0.282051	0.282051	0.365385	0.358974	0.416667
1	18:51:00	22:50:00	06:48:00	06:48:00	18	22	6	6	1	5	13	13		0	0	0	0	0	0	0	0	0	0	0	0	0		0	0.134615	0.294872	0.282051	0.282051	0.365385	0.358974	0.416667	0.461538	0.474359	0.378205	0.173077	0		0	0	0	0	0.282051	0.365385	0.358974	0.416667
1	21:52:00	22:55:00	06:52:00	07:50:00	21	22	6	7	4	5	13	14		0	0.134615	0.24359	0	0	0	0	0	0	0	0	0	0		0	0	0	0.282051	0.282051	0.365385	0.358974	0.416667	0.461538	0.474359	0.378205	0.173077	0.0833333		0	0	0	0	0.282051	0.365385	0.358974	0.416667
1	20:56:00	22:58:00	06:53:00	07:00:00	20	22	6	7	3	5	13	14		0	0.134615	0	0	0	0	0	0	0	0	0	0	0		0	0	0.294872	0.282051	0.282051	0.365385	0.358974	0.416667	0.461538	0.474359	0.378205	0.173077	0.0833333		0	0	0	0	0.282051	0.365385	0.358974	0.416667
1	18:39:00	20:36:00	06:38:00	07:40:00	18	20	6	7	1	3	13	14		0	0	0	0	0	0	0	0	0	0	0	0	0		0	0.134615	0.294872	0.282051	0.282051	0.365385	0.358974	0.416667	0.461538	0.474359	0.378205	0.173077	0.0833333		0	0	0.294872	0.282051	0.282051	0.365385	0.358974	0.416667
1	21:56:00	22:00:00	06:54:00	07:54:00	21	22	6	7	4	5	13	14		0	0.134615	0.24359	0	0	0	0	0	0	0	0	0	0		0	0	0	0.282051	0.282051	0.365385	0.358974	0.416667	0.461538	0.474359	0.378205	0.173077	0.0833333		0	0	0	0	0.282051	0.365385	0.358974	0.416667
1	20:42:00	20:50:00	07:41:00	07:51:00	20	20	7	7	3	3	14	14		0	0.134615	0	0	0	0	0	0	0	0	0	0	0		0	0	0.294872	0.282051	0.282051	0.365385	0.358974	0.416667	0.461538	0.474359	0.378205	0.173077	0.0833333		0	0	0.294872	0.282051	0.282051	0.365385	0.358974	0.416667
1	19:58:00	20:50:00	06:49:00	06:59:00	19	20	6	6	2	3	13	13		0	0	0	0	0	0	0	0	0	0	0	0	0		0	0.134615	0.294872	0.282051	0.282051	0.365385	0.358974	0.416667	0.461538	0.474359	0.378205	0.173077	0		0	0	0.294872	0.282051	0.282051	0.365385	0.358974	0.416667
1	21:46:00	23:45:00	06:44:00	10:45:00	21	23	6	10	4	6	13	17		0	0.134615	0.24359	0	0	0	0	0	0	0	0	0	0		0	0	0	0.282051	0.282051	0.365385	0.358974	0.416667	0.461538	0.474359	0.378205	0.173077	0.0833333		0	0	0	0	0	0.365385	0.358974	0.416667
1	18:58:00	21:59:00	06:57:00	07:00:00	18	21	6	7	1	4	13	14		0	0	0	0	0	0	0	0	0	0	0	0	0		0	0.134615	0.294872	0.282051	0.282051	0.365385	0.358974	0.416667	0.461538	0.474359	0.378205	0.173077	0.0833333		0	0	0	0.282051	0.282051	0.365385	0.358974	0.416667
1	20:01:00	00:02:00	05:14:00	06:07:00	20	0	5	6	3	7	12	13		0	0.134615	0	0	0	0	0	0	0	0	0	0	0		0	0	0.294872	0.282051	0.282051	0.365385	0.358974	0.416667	0.461538	0.474359	0.378205	0.173077	0		0	0	0	0	0	0	0.358974	0.416667
1	20:46:00	21:53:00	07:46:00	12:56:00	20	21	7	12	3	4	14	19		0	0.134615	0	0	0	0	0	0	0	0	0	0	0		0	0	0.294872	0.282051	0.282051	0.365385	0.358974	0.416667	0.461538	0.474359	0.378205	0.173077	0.0833333		0	0	0	0.282051	0.282051	0.365385	0.358974	0.416667
1	22:49:00	23:31:00	05:49:00	07:51:00	22	23	5	7	5	6	12	14		0	0.134615	0.24359	0.301282	0	0	0	0	0	0	0	0	0		0	0	0	0	0.282051	0.365385	0.358974	0.416667	0.461538	0.474359	0.378205	0.173077	0.0833333		0	0	0	0	0	0.365385	0.358974	0.416667
1	19:12:00	20:19:00	07:09:00	07:10:00	19	20	7	7	2	3	14	14		0	0	0	0	0	0	0	0	0	0	0	0	0		0	0.134615	0.294872	0.282051	0.282051	0.365385	0.358974	0.416667	0.461538	0.474359	0.378205	0.173077	0.0833333		0	0	0.294872	0.282051	0.282051	0.365385	0.358974	0.416667
1	19:12:00	21:11:00	06:11:00	06:14:00	19	21	6	6	2	4	13	13		0	0	0	0	0	0	0	0	0	0	0	0	0		0	0.134615	0.294872	0.282051	0.282051	0.365385	0.358974	0.416667	0.461538	0.474359	0.378205	0.173077	0		0	0	0	0.282051	0.282051	0.365385	0.358974	0.416667
1	23:52:00	00:00:00	08:51:00	09:00:00	23	0	8	9	6	7	15	16		0	0.134615	0.24359	0.301282	0.371795	0	0	0	0	0	0	0	0		0	0	0	0	0	0.365385	0.358974	0.416667	0.461538	0.474359	0.378205	0.173077	0.0833333		0	0	0	0	0	0	0.358974	0.416667
[truncated: 26 more columns]
