# Supplementary material for: Simplified binomial estimation of human malaria transmission exposure distributions based on hard classification of where and when mosquitoes are caught: statistical applications with off-the-shelf tools
Source: Parasit Vectors. 2021 Aug 3;14:384. doi: 10.1186/s13071-021-04884-2 (PMC8336365; doi:10.1186/s13071-021-04884-2)
Supplement: Supplementary file 3 — Additional file 3: Dataset S2. An example of a sample size calculation for a nationally representative survey of the proportion of human exposure to malaria vectors occurring indoors in the United Republic of Tanzania, using an Excel® spreadsheet template to apply Eq. 4 of the classic paper by Hayes and Bennett [27], as explained in Box 2 and illustrated in Fig. 2 and Additional file 1: Poster S1. [file 13071_2021_4884_MOESM3_ESM.xlsx]

## Sheet: PIi sample size calcs
The text in red prompts you to enter values for the input parameters required to make the calculations.
Sample size calculations for estimating the number of independent survey clusters per group or stratum required to demonstrate significant differences in the
proportion of exposure of unprotected humans to mosquito bites occuring indoors (πI,u) based on equation 4 from Hayes & Bennett (1999) Int J Epidemiol 28: 319
							Effect of varying mosquito sample size per cluster
Please enter your expected proportions of human exposure occuring indoors for each of the two groups or strata:						πI,u,1	0.9	0.9	0.9	0.9	0.9	0.9	0.9	0.9	0.9	0.9	0.9	0.9	0.9	0.9	0.9	0.9	0.9
πI,u for group/stratum 1 (πI,u,1)	0.9					πI,u,2	0.73	0.73	0.73	0.73	0.73	0.73	0.73	0.73	0.73	0.73	0.73	0.73	0.73	0.73	0.73	0.73	0.73
πI,u for group/stratum 2 (πI,u,2)	0.73					Power (1-β)	0.8	0.8	0.8	0.8	0.8	0.8	0.8	0.8	0.8	0.8	0.8	0.8	0.8	0.8	0.8	0.8	0.8
						Significance (α)	0.05	0.05	0.05	0.05	0.05	0.05	0.05	0.05	0.05	0.05	0.05	0.05	0.05	0.05	0.05	0.05	0.05
Excel will now calculate the proportion of exposure occuring outdoor (1-πI,u) for each group or stratum						Total number of mosquitoes caught per cluster (n)	1	2	3	4	5	6	8	10	20	40	60	100	150	200	300	500	1000
1-πI,u,1	0.1		Calculations for 80% power			Clusters required (c)	93.5	54.5	41.5	35	31.3	28.6	25.3	23.4	19.5	17.5	16.9	16.4	16.1	16	15.8	15.7	15.6
1-πI,u,2	0.27		(Zα/2 + Zβ)2	7.84
			πI,u,1(1-πI,u,1)/n	0.0009
n (number of mosquitoes caught in each cluster)	100		πI,u,2(1-πI,u,2)/n	0.001971
k (coefficient of variation)	0.2		k2(πI,u,12 + πI,u,22)	0.053716
Zβ (Standard normal distribution value for an upper tail probability of β, where β is the probability of a type II error at 80% power (1-β=0.8))	0.84		(πI,u,1 - πI,u,2)2	0.0289
Zβ (Standard normal distribution value for an upper tail probability of β, where β is the probability of a type II error at 90% power (1-β=0.9))	1.28
Zα/2 (Standard normal distribution value for an upper tail probability of α, where α is a two-sided significance probability of 5% (α=0.05))	1.96		c >	16.3509
c (Minimum number of clusters per group or stratum)
			Calculations for 90% power
			(Zα/2 + Zβ)2	10.4976
			πI,u,1(1-πI,u,1)/n	0.0009
			πI,u,2(1-πI,u,2)/n	0.001971
			k2(πI,u,12 + πI,u,22)	0.053716
			(πI,u,1 - πI,u,2)2	0.0289
			c >	21.5546
